# Supplementary material for: Understanding international perceptions of the severity of harmful content online
Source: PLoS One. 2021 Aug 27;16(8):e0256762. doi: 10.1371/journal.pone.0256762 (PMC8396792; doi:10.1371/journal.pone.0256762)
Supplement: S2 File — (ZIP) [file pone.0256762.s002.zip]

Archive with 3 entries (3 files):
- survey_data_cleaned_rev.csv
- Survey Instrument.pdf
- __MACOSX/._Survey Instrument.pdf
