# Supplementary material for: Understanding international perceptions of the severity of harmful content online
Source: PLoS One. 2021 Aug 27;16(8):e0256762. doi: 10.1371/journal.pone.0256762 (PMC8396792; doi:10.1371/journal.pone.0256762)
Supplement: S2 File — (ZIP) [file pone.0256762.s002.zip › survey_data_cleaned_rev.csv]

suicide_promo_wtf	suicide_promo_urgency	suicide_promo_likert	cei_wtf	cei_urgency	cei_likert	human_trafficking_wtf	human_trafficking_urgency	human_trafficking_likert	engagement_abuse_wtf	engagement_abuse_urgency	engagement_abuse_likert	commercial_spam_wtf	commercial_spam_urgency	commercial_spam_likert	rg_animal_sale_wtf	rg_animal_sale_urgency	rg_animal_sale_likert	iic_wtf	iic_urgency	iic_likert	minor_sexualization_wtf	minor_sexualization_urgency	minor_sexualization_likert	suicide_depict_wtf	suicide_depict_urgency	suicide_depict_likert	terrorism_coord_wtf	terrorism_coord_urgency	terrorism_coord_likert	hate_org_coord_wtf	hate_org_coord_urgency	hate_org_coord_likert	mass_murder_coord_wtf	mass_murder_coord_urgency	mass_murder_coord_likert	adult_ncii_wtf	adult_ncii_urgency	adult_ncii_likert	ncii_threat_wtf	ncii_threat_urgency	ncii_threat_likert	ncst_wtf	ncst_urgency	ncst_likert	terrorist_propaganda_wtf	terrorist_propaganda_urgency	terrorist_propaganda_likert	mass_murder_support_wtf	mass_murder_support_urgency
5000.0	5000.0	Extremely upsetting	5000.0	5000.0	Extremely upsetting	10000.0	10000.0	Extremely upsetting				500.0	500.0	A little upsetting	0.0	0.0	Not at all upsetting	5000.0	5000.0	Extremely upsetting	5000.0	5000.0	Extremely upsetting										5000.0	5000.0	Extremely upsetting	500.0	500.0	Very upsetting	1000.0	1000.0	Very upsetting	100.0	100.0	Somewhat upsetting	5000.0	5000.0	Extremely upsetting
1000000.0	1000000.0	Extremely upsetting				1000000.0	1000000.0	Extremely upsetting	1000000.0	1000000.0	Somewhat upsetting				0.0	0.0	Very upsetting							10000000.0	10000000.0	Extremely upsetting	10000000.0	10000000.0	Extremely upsetting	0.0	0.0	Extremely upsetting																10000000.0	10000000.0
750.0	1000.0	Extremely upsetting	500000.0	750000.0	Extremely upsetting				0.0	0.0	Not at all upsetting	500.0	1000.0	Somewhat upsetting	0.0	0.0	Not at all upsetting	1000.0	5000.0	Extremely upsetting	500000.0	750000.0	Extremely upsetting				2000.0	5000.0	Extremely upsetting																2000.0	5000.0	Extremely upsetting
			10000.0	20000.0	Extremely upsetting	1000.0	2000.0	Extremely upsetting	0.0	0.0	A little upsetting				0.0	0.0	Not at all upsetting							10000.0	20000.0	Extremely upsetting	1000.0	2000.0	Somewhat upsetting	0.0	0.0	A little upsetting	5000.0	10000.0	Extremely upsetting				1000.0	2000.0	Somewhat upsetting				0.0	0.0	Not at all upsetting
5000.0	1000.0	Extremely upsetting	10000.0	10000.0	Very upsetting				1000.0	1000.0	A little upsetting	1000.0	1000.0	A little upsetting	0.0	0.0	Not at all upsetting							10000.0	10000.0	Extremely upsetting													5000.0	5000.0	Somewhat upsetting	5000.0	5000.0	Somewhat upsetting				5000.0	5000.0
						5000.0	5000.0	Extremely upsetting	1000.0	1000.0	Extremely upsetting	1000.0	1000.0	Extremely upsetting				15000.0	15000.0	Extremely upsetting	50000.0	50000.0	Extremely upsetting				5000.0	5000.0	Very upsetting	5000.0	5000.0	Extremely upsetting	10000.0	10000.0	Extremely upsetting	5000.0	5000.0	Extremely upsetting							5000.0	5000.0	Very upsetting
100000.0	100000.0	Extremely upsetting	5000.0	5000.0	Extremely upsetting				0.0	0.0	Very upsetting	6000.0	6000.0	Very upsetting	5000.0	5000.0	Somewhat upsetting				500000.0	500000.0	Extremely upsetting							50000.0	50000.0	Extremely upsetting				20000.0	20000.0	Extremely upsetting				5000.0	10000.0	Extremely upsetting				500000.0	100000.0
100000.0	50000.0	Extremely upsetting	10000.0	50000.0	Extremely upsetting	100000.0	100000.0	Extremely upsetting				5000.0	10000.0	Very upsetting	50000.0	50000.0	Extremely upsetting										25000.0	20000.0	Extremely upsetting	2000.0	2000.0	Extremely upsetting							30000.0	20000.0	Extremely upsetting				50000.0	20000.0	Extremely upsetting	200000.0	100000.0
			100000.0	100000.0	Extremely upsetting	100000.0	100000.0	Extremely upsetting	1000.0	1000.0	Very upsetting	5000.0	5000.0	Somewhat upsetting	5000.0	5000.0	Extremely upsetting										50000.0	50000.0	Extremely upsetting				50000.0	50000.0	Extremely upsetting										25000.0	25000.0	Extremely upsetting	100000.0	100000.0
5000000.0	5000000.0	Extremely upsetting	1000000.0	10000000.0	Extremely upsetting	1000000000.0	1000000.0	Extremely upsetting	100.0	100.0	Somewhat upsetting													1000000.0	500000.0	Extremely upsetting				5000.0	5000.0	Very upsetting	5000000.0	5000000.0	Extremely upsetting	5000.0	5000.0	Not at all upsetting	500.0	500.0	Somewhat upsetting	50.0	500.0	Somewhat upsetting				24000000.0	50000000.0
24.0	25.0	Somewhat upsetting	2.0	2.0	Somewhat upsetting	25.0	22.0	Somewhat upsetting							2.0	1.0	Somewhat upsetting	2.0	3.0	Very upsetting	2.0	2.0	Very upsetting	24.0	12.0	Somewhat upsetting	3.0	2.0	Somewhat upsetting	3.0	2.0	Somewhat upsetting	0.0	0.0	Extremely upsetting	3.0	2.0	Somewhat upsetting				3.0	3.0	Somewhat upsetting	2.0	3.0	Somewhat upsetting	100.0	100.0
10.0	10.0	Not at all upsetting	10.0	10.0	Not at all upsetting	10.0	10.0	Not at all upsetting				10.0	10.0	Not at all upsetting	10.0	10.0	Not at all upsetting	5.0	5.0	Not at all upsetting	10.0	10.0	Not at all upsetting	5.0	5.0	Not at all upsetting				10.0	10.0	Not at all upsetting	5.0	5.0	Not at all upsetting	5.0	5.0	Not at all upsetting	10.0	10.0	Not at all upsetting	5.0	5.0	Not at all upsetting	10.0	10.0	Not at all upsetting
0.0	0.0	Somewhat upsetting	50000.0	5000.0	Extremely upsetting	50000.0	5000.0	Extremely upsetting	0.0	0.0	Not at all upsetting	1000.0	500.0	Somewhat upsetting				25000.0	5000.0	Extremely upsetting	25000.0	1000.0	Extremely upsetting	50000.0	5000.0	Extremely upsetting							50000.0	1000.0	Extremely upsetting
1000.0	1000.0	Extremely upsetting	25000.0	25000.0	Extremely upsetting	5000.0	10000.0	Extremely upsetting	0.0	0.0	Not at all upsetting				1000.0	1000.0	Extremely upsetting	25000.0	25000.0	Extremely upsetting	25000.0	25000.0	Extremely upsetting	5000.0	10000.0	Extremely upsetting	10000.0	10000.0	Extremely upsetting							2500.0	2500.0	Very upsetting	1000.0	1000.0	Extremely upsetting	5000.0	5000.0	Very upsetting				5000.0	5000.0
340000.0	340000.0	Extremely upsetting				1000000000.0	1000000000.0	Extremely upsetting	50.0	50.0	Somewhat upsetting	100.0	100.0	Very upsetting	2000000.0	200000.0	Extremely upsetting				45550000.0	450005.0	Extremely upsetting	100000000.0	100000000.0	Extremely upsetting				1000000.0	1000000.0	Extremely upsetting	70000.0	70000.0	Extremely upsetting							3000000.0	3000000.0	Very upsetting	670000.0	670000.0	Extremely upsetting
10.0	10.0	A little upsetting	100.0	100.0	Extremely upsetting				0.0	0.0	A little upsetting	10.0	10.0	Somewhat upsetting																						50.0	50.0	Somewhat upsetting				30.0	30.0	A little upsetting	30.0	30.0	Somewhat upsetting
1100.0	1000.0	Extremely upsetting				900.0	900.0	Extremely upsetting	0.0	0.0	A little upsetting							900.0	900.0	Extremely upsetting	900.0	900.0	Extremely upsetting							100.0	100.0	Very upsetting				900.0	900.0	Extremely upsetting				450.0	150.0	Very upsetting
			1000000.0	1000000.0	Extremely upsetting	1000000.0	1000000.0	Extremely upsetting	500.0	500.0	A little upsetting	200.0	200.0	Somewhat upsetting	0.0	0.0	Not at all upsetting	1000000.0	1000000.0	Extremely upsetting	1000000.0	1000000.0	Extremely upsetting	1000000.0	1000000.0	Extremely upsetting	1000000.0	1000000.0	Extremely upsetting	50000.0	50000.0	Very upsetting							50000.0	50000.0	Somewhat upsetting				1000000.0	1000000.0	Extremely upsetting	1000000.0	1000000.0
200.0	300.0	Extremely upsetting	200.0	200.0	Extremely upsetting				300.0	200.0	Extremely upsetting	200.0	300.0	Extremely upsetting	500.0	400.0	Extremely upsetting	200.0	300.0	Extremely upsetting	500.0	300.0	Extremely upsetting							500.0	400.0	Extremely upsetting	200.0	300.0	Extremely upsetting				500.0	500.0	Extremely upsetting
			500.0	250.0	Extremely upsetting							300.0	100.0	Very upsetting	0.0	0.0	Not at all upsetting	375.0	275.0	Extremely upsetting				500.0	300.0	Extremely upsetting							1000.0	500.0	Extremely upsetting	350.0	275.0	Very upsetting				500.0	700.0	Extremely upsetting	300.0	350.0	Somewhat upsetting
0.0	0.0	Somewhat upsetting				0.0	0.0	Extremely upsetting	0.0	0.0	Not at all upsetting	0.0	0.0	Very upsetting	0.0	0.0	Somewhat upsetting				0.0	0.0	Extremely upsetting							0.0	0.0	A little upsetting										0.0	0.0	Extremely upsetting
						10.0	20.0	Not at all upsetting	10.0	30.0	Extremely upsetting	60.0	150.0	A little upsetting				20.0	30.0	Extremely upsetting	30.0	50.0	Extremely upsetting	10.0	20.0	Extremely upsetting	40.0	80.0	Extremely upsetting	60.0	60.0	Somewhat upsetting	40.0	80.0	Extremely upsetting	50.0	100.0	Very upsetting				40.0	80.0	Extremely upsetting
1000.0	1000.0	Extremely upsetting	7.0	6.0	Extremely upsetting	1.0	1.0	Extremely upsetting				100.0	1000.0	Very upsetting							100.0	10000.0	Extremely upsetting	1.0	1.0	Extremely upsetting	1.0	1.0	Extremely upsetting	1.0	1.0	Extremely upsetting				1.0	1.0	Extremely upsetting				100000000.0	100000000.0	Extremely upsetting	1.0	1.0	Not at all upsetting	15.0	16.0
200.0	200.0	Extremely upsetting	5000.0	5000.0	Extremely upsetting				0.0	0.0	Not at all upsetting				0.0	0.0	A little upsetting										1000.0	1000.0	Very upsetting							1000.0	1000.0	Extremely upsetting	1000.0	1000.0	Very upsetting							500.0	500.0
0.0	0.0	Somewhat upsetting	5.0	5.0	Not at all upsetting	0.0	0.0	Somewhat upsetting	0.0	0.0	Somewhat upsetting	0.0	0.0	Somewhat upsetting	0.0	0.0	Somewhat upsetting	0.0	0.0	Somewhat upsetting				0.0	0.0	Somewhat upsetting										0.0	0.0	Somewhat upsetting	0.0	0.0	Somewhat upsetting	0.0	0.0	Somewhat upsetting	0.0	0.0	Somewhat upsetting	0.0	0.0
			300.0	50.0	Somewhat upsetting	1.0	2.0	Extremely upsetting	2.0	6.0	Not at all upsetting				100.0	2.0	A little upsetting										20.0	3.0	Not at all upsetting	200.0	30.0	A little upsetting	450.0	50.0	A little upsetting	3.0	2.0	Somewhat upsetting	230.0	30.0	A little upsetting				200.0	10.0	Somewhat upsetting	340.0	40.0
100.0	100.0	Extremely upsetting	20.0	20.0	Very upsetting	100.0	100.0	Very upsetting				15.0	15.0	Somewhat upsetting	20.0	20.0	Very upsetting	50.0	50.0	Extremely upsetting										60.0	60.0	Somewhat upsetting	100.0	100.0	Extremely upsetting
1000.0	1000.0	Very upsetting	50000.0	100000.0	Extremely upsetting				10.0	100.0	A little upsetting																50000.0	100000.0	Very upsetting	5000.0	10000.0	Very upsetting	10000.0	10000.0	Very upsetting				5000.0	10000.0	Very upsetting	5000.0	10000.0	Very upsetting	50000.0	100000.0	Extremely upsetting	20000.0	50000.0
500000.0	0.0	Extremely upsetting	500000.0	500000.0	Extremely upsetting	100000.0	10000.0	Extremely upsetting	0.0	0.0	Not at all upsetting	50000.0	50000.0	Extremely upsetting	10000.0	0.0	Somewhat upsetting							10000.0	10090.0	Extremely upsetting	500090.0	0.0	Extremely upsetting							10000.0	10000.0	Extremely upsetting	10000.0	0.0	Extremely upsetting	100000.0	0.0	Extremely upsetting	500000.0	0.0	Extremely upsetting
			500.0	1000.0	Extremely upsetting				50.0	100.0	Not at all upsetting	100.0	100.0	Somewhat upsetting	0.0	0.0	Not at all upsetting	5000.0	10000.0	Extremely upsetting	100.0	1000.0	Very upsetting							0.0	0.0	Not at all upsetting				100.0	100.0	A little upsetting
250.0	100.0	Extremely upsetting	10000.0	5000.0	Extremely upsetting	5000.0	5000.0	Extremely upsetting	0.0	0.0	Not at all upsetting	100.0	100.0	A little upsetting							500.0	100.0	Somewhat upsetting	10000.0	5000.0	Extremely upsetting	500.0	100.0	A little upsetting													500.0	500.0	Very upsetting	0.0	0.0	Not at all upsetting	5000.0	5000.0
			10.0	10.0	Extremely upsetting				1.0	1.0	Not at all upsetting	3.0	3.0	Extremely upsetting	10.0	10.0	Extremely upsetting				1.0	1.0	A little upsetting	3.0	3.0	A little upsetting				1.0	1.0	Not at all upsetting	10.0	10.0	A little upsetting	3.0	2.0	A little upsetting							1.0	1.0	Not at all upsetting	4.0	4.0
1000000.0	4000000.0	Extremely upsetting	1000000000000000.0	100000000.0	Extremely upsetting	500000.0	2000000.0	Extremely upsetting	0.0	0.0	Not at all upsetting	0.0	0.0	Not at all upsetting	0.0	0.0	Not at all upsetting				5000000.0	10000000.0	Extremely upsetting							0.0	0.0	Not at all upsetting										100000.0	2000000.0	Extremely upsetting				30000000.0	500000000.0
			200.0	200.0	Somewhat upsetting	200.0	230.0	Somewhat upsetting							200.0	200.0	Very upsetting	100.0	200.0	Very upsetting	130.0	150.0	Somewhat upsetting	140.0	120.0	Very upsetting	100.0	200.0	Somewhat upsetting	150.0	130.0	Very upsetting													200.0	200.0	Somewhat upsetting	200.0	200.0
5000000.0	10000000.0	Extremely upsetting	100000.0	200000.0	Extremely upsetting	500000.0	1000000.0	Very upsetting	25.0	0.0	A little upsetting				0.0	0.0	Not at all upsetting							500000.0	250000.0	Extremely upsetting													1000000.0	3000000.0	Extremely upsetting	25000.0	10000.0	Very upsetting
10000.0	200000.0	Extremely upsetting	1000.0	10000.0	Extremely upsetting				0.0	0.0	Not at all upsetting				0.0	20000.0	Somewhat upsetting													0.0	100000.0	Extremely upsetting				10000.0	100000.0	Extremely upsetting	1000.0	100000.0	Very upsetting	10000.0	200000.0	Extremely upsetting	0.0	100000.0	Extremely upsetting	0.0	100000.0
			100000.0	1000000.0	Extremely upsetting	50000.0	50000.0	Extremely upsetting							0.0	0.0	Not at all upsetting	10000.0	50000.0	Extremely upsetting	200000.0	2000000000.0	Extremely upsetting	0.0	0.0	Extremely upsetting	500000.0	500000.0	Extremely upsetting				5000000.0	900000000.0	Extremely upsetting	10000.0	10000.0	Extremely upsetting	5000.0	5000.0	Extremely upsetting							70000000.0	80000000.0
130.0	32.0	A little upsetting	230.0	120.0	A little upsetting	230.0	330.0	A little upsetting				150.0	70.0	A little upsetting	230.0	125.0	A little upsetting	120.0	50.0	A little upsetting				130.0	55.0	A little upsetting													150.0	70.0	A little upsetting	140.0	60.0	A little upsetting	140.0	60.0	A little upsetting
100000000.0	100000000.0	Extremely upsetting							0.0	0.0	Not at all upsetting				0.0	0.0	Not at all upsetting	900000000.0	900000000.0	Extremely upsetting													500000000.0	500000000.0	Extremely upsetting	100000000.0	100000000.0	Extremely upsetting	100000000.0	100000000.0	Extremely upsetting	10000.0	10000.0	Extremely upsetting
5000.0	500.0	Extremely upsetting				800000.0	8000.0	Extremely upsetting				0.0	0.0	A little upsetting	0.0	0.0	Not at all upsetting				100000.0	10000.0	Extremely upsetting	50000.0	5000.0	Extremely upsetting	50000.0	5000.0	Extremely upsetting				80000.0	8000.0	Extremely upsetting
100.0	100.0	Extremely upsetting	100.0	100.0	Extremely upsetting							100.0	100.0	Extremely upsetting							100.0	100.0	Extremely upsetting	100.0	100.0	Extremely upsetting							1000.0	1000.0	Extremely upsetting	100.0	100.0	Very upsetting	100.0	100.0	Very upsetting				100.0	100.0	Extremely upsetting	10000.0	1000.0
20000.0	5000.0	Extremely upsetting				5000.0	10000.0	Extremely upsetting	0.0	0.0	A little upsetting	1000.0	0.0	Extremely upsetting				20000.0	20000.0	Extremely upsetting				10000.0	5000.0	Extremely upsetting				5000.0	5000.0	Extremely upsetting				10000.0	0.0	Extremely upsetting	1000.0	0.0	Very upsetting	10000.0	10000.0	Extremely upsetting	10000.0	10000.0	Extremely upsetting	25000.0	50000.0
1000.0	1000.0	Very upsetting	1000.0	1000.0	Extremely upsetting	100.0	1000.0	Very upsetting	0.0	5.0	Not at all upsetting	100.0	100.0	Very upsetting				100.0	100.0	Very upsetting										100.0	250.0	Somewhat upsetting	250.0	100.0	Very upsetting				0.0	100.0	A little upsetting	1000.0	1000.0	Very upsetting				250.0	100.0
			500.0	500.0	Extremely upsetting				10.0	10.0	Somewhat upsetting	50.0	50.0	Very upsetting				500.0	500.0	Extremely upsetting	500.0	500.0	Extremely upsetting				500.0	500.0	Somewhat upsetting										500.0	500.0	Extremely upsetting				500.0	500.0	Somewhat upsetting
						500.0	500.0	Very upsetting	250.0	250.0	Somewhat upsetting							50.0	100.0	Very upsetting				50.0	50.0	Very upsetting				250.0	250.0	Extremely upsetting	50.0	50.0	Very upsetting							100.0	100.0	Somewhat upsetting
0.0	0.0	Extremely upsetting	6777.0	7788.0	Extremely upsetting										43.0	54.0	Somewhat upsetting				0.0	0.0	Extremely upsetting	765.0	766.0	Very upsetting							6999.0	7999.0	Extremely upsetting										0.0	0.0	Extremely upsetting
57999.0	579999.0	Very upsetting				1000000.0	10000000.0	Extremely upsetting	300.0	300.0	Extremely upsetting	500.0	500.0	Very upsetting				456.0	457.0	Extremely upsetting							10000000.0	10000000.0	Extremely upsetting	45788.0	4700.0	Extremely upsetting				30000.0	25000.0	Extremely upsetting	10000.0	10000.0	Extremely upsetting	1000000.0	10000000.0	Extremely upsetting				4000000.0	4000000.0
67.0	57.0	Very upsetting	100.0	1000.0	Very upsetting				3000.0	2000.0	Very upsetting				45.0	35.0	Very upsetting				57.0	56.0	Extremely upsetting																2000.0	100.0	Very upsetting				40.0	49.0	Extremely upsetting	20.0	20.0
200.0	200.0	Extremely upsetting	200.0	200.0	Extremely upsetting	200.0	200.0	Extremely upsetting	200.0	150.0	Extremely upsetting				200.0	200.0	Extremely upsetting	100.0	150.0	Extremely upsetting				150.0	150.0	Extremely upsetting	150.0	150.0	Extremely upsetting	200.0	200.0	Extremely upsetting	150.0	190.0	Extremely upsetting							200.0	200.0	Extremely upsetting
10000.0	5000.0	Extremely upsetting	10000.0	5000.0	Extremely upsetting	5000.0	500.0	Very upsetting				1000.0	500.0	Somewhat upsetting													100000.0	50000.0	Extremely upsetting	10000.0	5000.0	Extremely upsetting
5000.0	10000.0	Extremely upsetting	10000.0	100000.0	Extremely upsetting							300.0	1000.0	Somewhat upsetting	250.0	500.0	Not at all upsetting				1000000000.0	2500000.0	Extremely upsetting													10000.0	20000.0	Very upsetting	1000.0	2500.0	Somewhat upsetting	50000.0	1000000.0	Very upsetting	50000.0	50000.0	Somewhat upsetting	1000000000.0	2500000.0
			1000000.0	100000.0	Extremely upsetting	1000000.0	100000.0	Extremely upsetting	0.0	0.0	Not at all upsetting	10000.0	1000.0	A little upsetting				100000.0	10000.0	Extremely upsetting				10000.0	1000.0	Extremely upsetting	1000000.0	100000.0	Extremely upsetting							1000.0	1000.0	Extremely upsetting							1000000.0	100000.0	Extremely upsetting
			100.0	100.0	Extremely upsetting	100.0	100.0	Extremely upsetting							100.0	100.0	Extremely upsetting										100.0	100.0	Extremely upsetting	100.0	100.0	Extremely upsetting				100.0	100.0	Extremely upsetting	100.0	100.0	Extremely upsetting	100.0	100.0	Somewhat upsetting
10000000.0	1000000.0	Very upsetting	100000000.0	100000000.0	Extremely upsetting	1000000.0	1000000000.0	Extremely upsetting	0.0	0.0	Not at all upsetting	1000.0	1000.0	A little upsetting	100.0	100.0	Not at all upsetting							100000000.0	10000000.0	Extremely upsetting				0.0	0.0	Somewhat upsetting	1000000.0	1000000.0	Somewhat upsetting	0.0	0.0	Not at all upsetting				100000.0	100000.0	Somewhat upsetting				100000.0	100000.0
500.0	500.0	Very upsetting	1000000.0	1000000.0	Extremely upsetting	100000.0	1000000.0	Extremely upsetting				250.0	50.0	Somewhat upsetting	100.0	0.0	Not at all upsetting										100000.0	100000.0	Extremely upsetting	1000.0	1000.0	Somewhat upsetting	10000.0	10000.0	Extremely upsetting	2500.0	2500.0	Extremely upsetting	1000.0	100.0	Very upsetting							10000.0	10000.0
1000000.0	121110.0	Extremely upsetting	1000.0	5000.0	Extremely upsetting							300.0	300.0	Extremely upsetting	100.0	100.0	Extremely upsetting	9000.0	8000.0	Extremely upsetting	500.0	500.0	Extremely upsetting				350.0	350.0	Extremely upsetting				200.0	200.0	Extremely upsetting										600.0	600.0	Extremely upsetting	600.0	230.0
10000.0	5000.0	Very upsetting	100000.0	50000.0	Extremely upsetting	100000.0	100000.0	Extremely upsetting	50.0	50.0	A little upsetting	10000.0	1000.0	Somewhat upsetting				100000.0	50000.0	Extremely upsetting				100000.0	50000.0	Extremely upsetting																50000.0	25000.0	Very upsetting
50.0	100.0	Extremely upsetting	500.0	100.0	Extremely upsetting							50.0	100.0	Extremely upsetting				250.0	500.0	Extremely upsetting							25.0	50.0	Somewhat upsetting	5.0	10.0	Somewhat upsetting							75.0	150.0	Very upsetting				100.0	200.0	Extremely upsetting
100.0	1000.0	Extremely upsetting	200.0	3000.0	Extremely upsetting							50.0	1500.0	Very upsetting	0.0	0.0	Not at all upsetting													100.0	2000.0	Extremely upsetting				200.0	1000.0	Very upsetting							100.0	2000.0	Very upsetting	350.0	3000.0
500.0	500.0	Extremely upsetting													0.0	0.0	Not at all upsetting	5000.0	10000.0	Extremely upsetting	5000.0	10000.0	Extremely upsetting							300.0	300.0	Very upsetting	1000.0	10000.0	Extremely upsetting				0.0	200.0	Very upsetting	1000.0	3000.0	Extremely upsetting				500.0	1000.0
			100000.0	100000.0	Extremely upsetting	10000.0	100000.0	Extremely upsetting	0.0	0.0	A little upsetting	1000.0	1000.0	Extremely upsetting	10000.0	10000.0	Extremely upsetting				10000.0	10000.0	Extremely upsetting	10000.0	10000.0	Extremely upsetting										1000.0	1000.0	Extremely upsetting	10000.0	10000.0	Extremely upsetting				10000.0	10000.0	Extremely upsetting
200.0	30.0	Extremely upsetting	500.0	100.0	Extremely upsetting	600.0	100.0	Extremely upsetting				150.0	25.0	Somewhat upsetting				500.0	100.0	Extremely upsetting				600.0	200.0	Extremely upsetting	180.0	20.0	Extremely upsetting	300.0	100.0	Extremely upsetting				300.0	200.0	Extremely upsetting	500.0	100.0	Extremely upsetting	500.0	59.0	Extremely upsetting	100.0	25.0	Extremely upsetting	400.0	100.0
			1000000.0	10000000.0	Extremely upsetting	10000.0	100000.0	Extremely upsetting	0.0	0.0	Very upsetting	0.0	0.0	Extremely upsetting	0.0	0.0	Not at all upsetting	2643.0	2446.0	Very upsetting	0.0	0.0	Not at all upsetting	20000.0	20000.0	Extremely upsetting	0.0	0.0	Very upsetting													10000.0	100000.0	Extremely upsetting	100000.0	2000000.0	Extremely upsetting
			1000.0	1000000.0	Extremely upsetting				50.0	1000.0	A little upsetting				2500.0	250000.0	Very upsetting				25000.0	250000.0	Very upsetting										1000.0	10000.0	Very upsetting	1000.0	100000.0	Extremely upsetting	5000.0	150000.0	Extremely upsetting				20000.0	200000.0	Extremely upsetting	5000.0	1000000.0
12000.0	20000.0	Extremely upsetting	10000.0	100000.0	Extremely upsetting	6000.0	4000.0	Extremely upsetting	100.0	300.0	A little upsetting	150.0	350.0	Somewhat upsetting				5000.0	5000.0	Extremely upsetting	0.0	100.0	A little upsetting	6000.0	6000.0	Extremely upsetting													500.0	2000.0	Extremely upsetting	6000.0	12000.0	Extremely upsetting
5000.0	10000.0	Extremely upsetting	100000.0	100000.0	Extremely upsetting							100.0	100.0	Not at all upsetting	0.0	0.0	Somewhat upsetting	500000.0	400000.0	Extremely upsetting							500000.0	500000.0	Extremely upsetting	0.0	0.0	Very upsetting	20000.0	20000.0	Extremely upsetting	10000.0	10000.0	Extremely upsetting	10000.0	10000.0	Extremely upsetting	0.0	0.0	Very upsetting				5000.0	6000.0
500.0	500.0	Extremely upsetting	10000.0	100000.0	Extremely upsetting	200.0	200.0	Extremely upsetting	40000.0	400000.0	Very upsetting	500.0	500.0	Extremely upsetting				250000.0	250000.0	Extremely upsetting				4000.0	40000.0	Very upsetting	30000.0	300000.0	Somewhat upsetting	10000.0	10000.0	Extremely upsetting										100.0	100.0	Very upsetting
20000.0	30000.0	Extremely upsetting	1500.0	50.0	Extremely upsetting	50000.0	50000.0	Extremely upsetting	0.0	0.0	A little upsetting	0.0	100.0		0.0	0.0	Not at all upsetting				50000.0	100000.0	Extremely upsetting				10000.0	50000.0	Extremely upsetting				50000.0	150000.0	Extremely upsetting	500.0	500.0	Extremely upsetting				50000.0	50000.0	Extremely upsetting	10000.0	5000.0	Extremely upsetting
			25000.0	1000000.0	Extremely upsetting	289000000000.0	1e+20	Extremely upsetting	0.0	0.0	Not at all upsetting	250.0	1000.0	Not at all upsetting	250.0	500.0	A little upsetting							100000000000000.0	1e+16	Extremely upsetting				250000.0	2500000.0	Very upsetting	250000.0	1000000000000.0	Extremely upsetting	9e+17	1e+26	Extremely upsetting	2500000.0	25000000.0	Extremely upsetting	10000.0	100000.0	Extremely upsetting
			50000.0	5000.0	Extremely upsetting	900000000000000.0	7e+31	Extremely upsetting	0.0	0.0	Extremely upsetting				500.0	500.0	Extremely upsetting				25000.0	25000.0	Extremely upsetting				7e+23	1e+27	Extremely upsetting	1e+48	1e+43	Extremely upsetting	9e+33	9e+34	Extremely upsetting	9e+23	9e+22	Extremely upsetting										6e+20	7000000000000.0
			500.0	500.0	Extremely upsetting				400.0	400.0	Somewhat upsetting	100.0	200.0	Very upsetting				500.0	500.0	Extremely upsetting	500.0	500.0	Extremely upsetting				1000.0	1000.0	Extremely upsetting	400.0	400.0	Very upsetting				500.0	500.0	Very upsetting	500.0	500.0	Somewhat upsetting
100.0	100.0	Not at all upsetting	100.0	100.0	Not at all upsetting				100.0	100.0	Not at all upsetting							100.0	100.0	Not at all upsetting	100.0	100.0	Not at all upsetting				100.0	100.0	Not at all upsetting													100.0	100.0	Not at all upsetting	100.0	100.0	Not at all upsetting
			7000.0	7000.0	Very upsetting	1000.0	1500.0	Extremely upsetting	1500.0	1250.0	Somewhat upsetting				1500.0	2000.0	Very upsetting	7000.0	7500.0	Very upsetting							7500.0	7000.0	Extremely upsetting	5000.0	5500.0	Very upsetting										4500.0	5000.0	Very upsetting
100.0	100.0	Extremely upsetting	500000.0	500000.0	Extremely upsetting				0.0	0.0	Not at all upsetting	100.0	100.0	Extremely upsetting	0.0	0.0	Not at all upsetting				500000.0	500000.0	Extremely upsetting							10.0	10.0	Not at all upsetting				0.0	0.0	Not at all upsetting	1000.0	1000.0	Somewhat upsetting	50.0	50.0	A little upsetting	50000.0	50000.0	Extremely upsetting
1000.0	1000.0	Extremely upsetting							0.0	0.0	Not at all upsetting				1000.0	1000.0	Extremely upsetting	5000.0	5000.0	Very upsetting	1000.0	1000.0	Extremely upsetting	5000.0	5000.0	Extremely upsetting							100000.0	10000.0	Extremely upsetting	1000.0	1000.0	Very upsetting	0.0	0.0	A little upsetting	500.0	500.0	Somewhat upsetting	5000.0	5000.0	Extremely upsetting	10000000.0	1000000.0
100.0	1000.0	Extremely upsetting	10000000000.0	100000000000.0	Extremely upsetting	1e+16	1e+24	Extremely upsetting				15.0	100.0	Somewhat upsetting	0.0	0.0	Not at all upsetting	1000000000.0	1000000000.0	Extremely upsetting																1000.0	1000.0	Somewhat upsetting				5000.0	100000.0	Extremely upsetting	500.0	100000000.0	Extremely upsetting
0.0	0.0	Not at all upsetting	0.0	0.0	Not at all upsetting	0.0	0.0	Not at all upsetting				0.0	0.0	Not at all upsetting							0.0	0.0	Not at all upsetting	0.0	0.0	Not at all upsetting													0.0	0.0	Not at all upsetting				0.0	0.0	Not at all upsetting	0.0	0.0
10000.0	10.0	Very upsetting	900000.0	900.0	Extremely upsetting	100000000.0	1000000.0	Extremely upsetting	5.0	5.0	A little upsetting	10000.0	10000.0	Somewhat upsetting	3.0	3.0	Not at all upsetting				16000.0	16000.0	Somewhat upsetting							3000.0	3000.0	Somewhat upsetting										30.0	30.0	Not at all upsetting	100000.0	100000.0	Very upsetting
0.0	0.0	Not at all upsetting	10000.0	0.0	Extremely upsetting				0.0	0.0	Not at all upsetting	0.0	0.0	Not at all upsetting				50000.0	100000.0	Extremely upsetting	1000.0	1000.0	Somewhat upsetting				0.0	0.0	A little upsetting							15000.0	1000.0	Somewhat upsetting										0.0	0.0
5.0	5.0	Very upsetting	10.0	10.0	Extremely upsetting	10.0	10.0	Extremely upsetting	1.0	1.0	Not at all upsetting	3.0	3.0	A little upsetting	1.0	1.0	A little upsetting				10.0	10.0	Very upsetting	10.0	10.0	Extremely upsetting	5.0	5.0	Very upsetting													5.0	5.0	Very upsetting	5.0	5.0	Very upsetting	5.0	5.0
4.0	4.0	Somewhat upsetting										40.0	40.0	Very upsetting	0.0	0.0	Not at all upsetting	250.0	250.0	Extremely upsetting							500.0	500.0	Extremely upsetting	40.0	40.0	Extremely upsetting	150.0	150.0	Extremely upsetting													40.0	40.0
						8000.0	10000.0	Extremely upsetting				0.0	0.0	Not at all upsetting	0.0	0.0	A little upsetting	100000000000.0	1000000000000.0	Extremely upsetting							0.0	0.0	Not at all upsetting	0.0	0.0	Not at all upsetting	10000000.0	100000000.0	Somewhat upsetting	100000.0	100000.0	Very upsetting	0.0	0.0	Not at all upsetting				10000.0	10000.0	Very upsetting	100000.0	1000000.0
			10000.0	500.0	Extremely upsetting	50000.0	1500.0	Very upsetting	50.0	1.0	A little upsetting	100.0	5.0	A little upsetting	500.0	25.0	Somewhat upsetting	1000.0	100.0	Very upsetting				500.0	50.0	Very upsetting	2500.0	400.0	Very upsetting							1000.0	200.0	Very upsetting							1000.0	50.0	Somewhat upsetting
1000.0	10000.0	Extremely upsetting	2000000.0	3000000.0	Extremely upsetting	500000.0	2000000.0	Extremely upsetting	0.0	0.0	Not at all upsetting	100000.0	100000.0	Extremely upsetting				50000.0	2000000.0	Extremely upsetting							1000000.0	1000000.0	Extremely upsetting				1000000.0	1000000.0	Extremely upsetting	1000.0	1000000.0	Very upsetting	1000.0	10000.0	Very upsetting	1000.0	200000.0	Extremely upsetting	2000000.0	2000000.0	Extremely upsetting	1000000.0	1000000.0
			5000.0	10000.0	Extremely upsetting				0.0	0.0	Somewhat upsetting	100.0	5000.0	Very upsetting																			10000.0	50000.0	Extremely upsetting	1000.0	7000.0	Extremely upsetting				2500.0	25000.0	Extremely upsetting	5000.0	25000.0	Extremely upsetting	5000.0	50000.0
2000.0	2000.0	Extremely upsetting							0.0	0.0	Very upsetting										2500.0	2500.0	Extremely upsetting				2500.0	2500.0	Extremely upsetting				5000.0	5000.0	Extremely upsetting							500.0	500.0	Very upsetting				5000.0	5000.0
5000.0	500.0	Very upsetting	10000.0	1000.0	Extremely upsetting	10000.0	1000.0	Extremely upsetting	25.0	10.0	A little upsetting							10000.0	1000.0	Extremely upsetting	500.0	50.0	Somewhat upsetting	1000.0	75.0	Very upsetting	10000.0	1000.0	Extremely upsetting				20000.0	2000.0	Extremely upsetting				300.0	30.0	Somewhat upsetting	250.0	25.0	Somewhat upsetting
						100.0	100.0	Extremely upsetting				500.0	500.0	Very upsetting	100.0	100.0	Extremely upsetting				10000.0	20000.0	Extremely upsetting	10000.0	15000.0	Extremely upsetting	100000.0	2000000.0	Extremely upsetting													20000.0	25000.0	Very upsetting				100000000.0	200000000.0
1500.0	100.0	Very upsetting				5000.0	1000.0	Extremely upsetting							1500.0	500.0	Somewhat upsetting							2000.0	500.0	Very upsetting							2000.0	1500.0	Extremely upsetting							1500.0	500.0	Very upsetting	500.0	250.0	Somewhat upsetting	500.0	100.0
			500000.0	500000.0	Extremely upsetting	500000.0	10000.0	Extremely upsetting	0.0	100.0	Somewhat upsetting													0.0	5000.0	Extremely upsetting				1000.0	1000.0	Somewhat upsetting							500.0	1000.0	A little upsetting	1000.0	2500.0	Very upsetting	100000.0	100000.0	Extremely upsetting
			500000.0	5009000.0	Extremely upsetting				36367383.0	0.0	Extremely upsetting				200000.0	200000.0	Extremely upsetting	299000000000.0	0.0	Extremely upsetting										7998876666.0	0.0	Extremely upsetting	4.74e+17	0.0	Extremely upsetting				2.68e+18	0.0	Extremely upsetting				5000000000000.0	45500.0	Extremely upsetting	2.46e+20	0.0
4000000.0	30000.0	Very upsetting	500000.0	400000.0	Extremely upsetting	50000.0	10000.0	Extremely upsetting				500.0	100.0	Somewhat upsetting				90000000.0	700000.0	Extremely upsetting				4000000.0	30000.0	Very upsetting	8000000.0	600000.0	Very upsetting				80000.0	5000.0	Somewhat upsetting													500000.0	40000.0
			1.0000000000000002e+57	1e+51	Extremely upsetting	10000000000.0	10000000000.0	Extremely upsetting	100.0	100.0	Extremely upsetting				7.0	7.0	Extremely upsetting	99999.0	999.0	Extremely upsetting										6778777.0	5677777.0	Extremely upsetting				300.0	3000.0	Extremely upsetting	999.0	999.0	Extremely upsetting
4000.0	1500.0	Very upsetting	1500.0	350.0	Very upsetting	1000.0	25.0	Extremely upsetting	25.0	15.0	Somewhat upsetting										3000.0	1000.0	Very upsetting	2000.0	1000.0	Extremely upsetting							3000.0	1500.0	Very upsetting				200.0	60.0	Very upsetting	25.0	10.0	A little upsetting				1500.0	500.0
150.0	10000.0	Somewhat upsetting	5000.0	10000.0	Extremely upsetting	1000000.0	50000000.0	Extremely upsetting	0.0	0.0	Not at all upsetting	1000.0	20000.0	Extremely upsetting	0.0	0.0	Not at all upsetting							150000.0	1500000.0	A little upsetting	1000000.0	10000000.0	Extremely upsetting				500000.0	50000000.0	Extremely upsetting	100000.0	1000000.0	Very upsetting							50000.0	500000.0	Extremely upsetting
1000.0	0.0	Extremely upsetting	1000.0	0.0	Extremely upsetting	1000.0	0.0	Extremely upsetting				100.0	0.0	Somewhat upsetting										1000.0	0.0	Extremely upsetting													1000.0	0.0	Extremely upsetting				1000.0	0.0	Extremely upsetting
100.0	100.0	Extremely upsetting	1000000000000.0	10000000000.0	Extremely upsetting	100.0	100.0	Extremely upsetting	25.0	10.0	Not at all upsetting	20.0	20.0	Not at all upsetting	5.0	5.0	Not at all upsetting	100.0	100.0	Extremely upsetting				100.0	100.0	Extremely upsetting				10.0	20.0	Somewhat upsetting
						10.0	18.0	Extremely upsetting	0.0	0.0	Not at all upsetting				45.0	75.0	Very upsetting				300.0	500.0	Extremely upsetting	21.0	42.0	Very upsetting				21.0	35.0	Very upsetting				20.0	30.0	Somewhat upsetting	0.0	0.0	A little upsetting	30.0	70.0	Extremely upsetting	320.0	400.0	Somewhat upsetting
4000.0	8000.0	Extremely upsetting	10000.0	1000000.0	Extremely upsetting	10000.0	100000.0	Extremely upsetting	20.0	100.0	Very upsetting				200.0	1000.0	A little upsetting	10000.0	20000.0	Extremely upsetting													10000.0	100000.0	Extremely upsetting	200.0	2000.0	Very upsetting	1000.0	5000.0	Very upsetting							100000.0	200009.0
			50000.0	500000000.0	Extremely upsetting	160000000.0	850000000.0	Extremely upsetting	150.0	150.0	Somewhat upsetting													500000.0	1000000.0	Very upsetting				900.0	1800.0	Somewhat upsetting				450000.0	900000.0	Very upsetting	500.0	500.0	Somewhat upsetting	850000.0	16000000.0	Very upsetting	5000000000.0	860000000.0	Extremely upsetting
1000000000.0	1000000000.0	Extremely upsetting				1000000000000000.0	10000000000000.0	Extremely upsetting	5.0	5.0	A little upsetting	10.0	10.0	A little upsetting	10000.0	10000.0	A little upsetting	1000000000000.0	100000000000.0	Very upsetting							100000000.0	1000000000.0	Very upsetting	100000.0	10000.0	Somewhat upsetting	1000000000000.0	10000000000000.0	Somewhat upsetting	1000.0	1000.0	Somewhat upsetting	9999999999.0	1000000000000.0	Somewhat upsetting				10000.0	100000.0	Somewhat upsetting
			3000.0	100000.0	Extremely upsetting	2000.0	3000.0	Very upsetting	3000.0	4000.0	Very upsetting	40000.0	5000.0	A little upsetting	0.0	0.0	Not at all upsetting	5000.0	6000.0	Extremely upsetting	4000.0	5000.0	Very upsetting							5000.0	6000.0	Very upsetting	5000000.0	60000000.0	Extremely upsetting	1000.0	2000.0	Very upsetting	1000.0	2000.0	Very upsetting	2000.0	3000.0	Very upsetting
50000.0	50000.0	Extremely upsetting				0.0	0.0	Very upsetting	0.0	0.0	Extremely upsetting				5000.0	5000.0	Extremely upsetting										50000.0	50000.0	Extremely upsetting				50000.0	50000.0	Extremely upsetting				50000.0	50000.0	Extremely upsetting	5000.0	5000.0	Very upsetting
0.0	0.0	Very upsetting	1000000000.0	10000000.0	Extremely upsetting	50000000.0	250000.0	Extremely upsetting	0.0	0.0	Not at all upsetting	0.0	0.0	Somewhat upsetting	0.0	0.0	Not at all upsetting										0.0	0.0	Somewhat upsetting	0.0	0.0	Extremely upsetting	0.0	0.0	A little upsetting	0.0	0.0	Somewhat upsetting							0.0	0.0	Extremely upsetting
			2000.0	100.0	Extremely upsetting	2000.0	100.0	Extremely upsetting	2000.0	100.0	Somewhat upsetting	2000.0	100.0	Very upsetting				2000.0	100.0	Extremely upsetting	2000.0	100.0	Extremely upsetting	2000.0	100.0	Extremely upsetting																			2000.0	100.0	Extremely upsetting
0.0	0.0	Not at all upsetting	8000000.0	500000000.0	Extremely upsetting							5000.0	5000.0	Somewhat upsetting	0.0	0.0	Not at all upsetting				950000.0	200000000.0	Extremely upsetting	0.0	0.0	Not at all upsetting				0.0	0.0	Not at all upsetting	450000.0	200000.0	Very upsetting	0.0	0.0	Not at all upsetting										0.0	0.0
100.0	100.0	Somewhat upsetting				100.0	100.0	Extremely upsetting	0.0	0.0	Somewhat upsetting	100.0	100.0	Very upsetting	1100.0	100.0	Very upsetting	11000.0	100000.0	Very upsetting				1000.0	1000.0	Very upsetting										100000.0	100000.0	A little upsetting	100000.0	10000.0	Very upsetting				100000.0	10000.0	Extremely upsetting	1000.0	1000.0
			20.0	10.0	A little upsetting				5.0	10.0	Very upsetting	15.0	5.0	Not at all upsetting							20.0	18.0	Somewhat upsetting				20.0	5.0	A little upsetting	40.0	10.0	A little upsetting	60.0	20.0	Not at all upsetting	30.0	40.0	Somewhat upsetting	35.0	40.0	Extremely upsetting	40.0	80.0	Extremely upsetting
5.0	10.0	Extremely upsetting	10.0	10.0	Somewhat upsetting	5.0	5.0	Extremely upsetting	5.0	5.0	Very upsetting							5.0	10.0	Extremely upsetting	5.0	5.0	Extremely upsetting				5.0	5.0	Extremely upsetting	5.0	5.0	Somewhat upsetting
10000.0	10000.0	Extremely upsetting	10000.0	10000.0	Extremely upsetting	10000.0	10000.0	Extremely upsetting				1000.0	1000.0	Extremely upsetting	1000.0	1000.0	Extremely upsetting	10000.0	10000.0	Extremely upsetting							10000.0	10000.0	Extremely upsetting	10000.0	10000.0	Extremely upsetting
20.0	30.0	Extremely upsetting	600.0	600.0	Extremely upsetting	600.0	600.0	Extremely upsetting				30.0	30.0	Somewhat upsetting	0.0	0.0	Not at all upsetting				50.0	100.0	Extremely upsetting				90.0	20.0	Very upsetting				800.0	1000.0	Extremely upsetting	600.0	600.0	Extremely upsetting	50.0	80.0	Extremely upsetting	90.0	90.0	Somewhat upsetting	60.0	100.0	Extremely upsetting	600.0	1000.0
5000.0	5000.0	Extremely upsetting	5000.0	5000.0	A little upsetting	5000.0	5000.0	Extremely upsetting	5000.0	5000.0	A little upsetting	5000.0	5000.0	Extremely upsetting							5000.0	5000.0	A little upsetting				5000.0	5000.0	A little upsetting	5000.0	5000.0	Somewhat upsetting				5000.0	5000.0	A little upsetting
100.0	100.0	Extremely upsetting	5000.0	5000.0	Extremely upsetting							100.0	0.0	A little upsetting	0.0	0.0	A little upsetting	5000.0	5000.0	Extremely upsetting	1000.0	1000.0	Extremely upsetting				1000.0	1000.0	Extremely upsetting										500.0	500.0	Extremely upsetting	1000.0	1000.0	Extremely upsetting	500.0	1000.0	Extremely upsetting	500.0	500.0
100.0	100.0	Very upsetting	10000000.0	1000000.0	Extremely upsetting							50.0	50.0	Somewhat upsetting							10.0	10.0	A little upsetting	1000.0	1000.0	Extremely upsetting				25.0	25.0	Somewhat upsetting	1000.0	1000.0	Extremely upsetting	1000.0	500.0	Extremely upsetting	100.0	100.0	Somewhat upsetting	1000.0	500.0	Extremely upsetting
5000.0	10000.0	Extremely upsetting							0.0	0.0	Not at all upsetting				0.0	0.0	A little upsetting	10000.0	15000.0	Extremely upsetting	10000.0	15000.0	Extremely upsetting				5000.0	10000.0	Extremely upsetting	5000.0	10000.0	Extremely upsetting	10000.0	12000.0	Extremely upsetting	5000.0	6000.0	Extremely upsetting	5000.0	6000.0	Extremely upsetting							10000.0	12000.0
20000.0	2000.0	Extremely upsetting	0.0	10.0	Extremely upsetting	1090.0	1090.0	Extremely upsetting	209.0	209.0	Very upsetting	100.0	100.0	Somewhat upsetting	100.0	100.0	Extremely upsetting				100.0	100.0	Extremely upsetting				60000.0	2000.0	Extremely upsetting				100.0	100.0	Extremely upsetting	100.0	100.0	Extremely upsetting	200.0	100.0	Extremely upsetting	23799.0	20000.0	Extremely upsetting	2000.0	100.0	Extremely upsetting
1000.0	5000.0	Extremely upsetting	0.0	10000.0	Extremely upsetting	1000.0	50000.0	Extremely upsetting				0.0	500.0	A little upsetting	0.0	0.0	Not at all upsetting				10000.0	100000.0	Extremely upsetting				10000.0	10000.0	Extremely upsetting							1000.0	5000.0	Extremely upsetting	5000.0	10000.0	Extremely upsetting	500.0	1000.0	Extremely upsetting				5000.0	100000.0
100.0	500.0	Extremely upsetting	500.0	2000.0	Very upsetting	500.0	2000.0	Very upsetting	25.0	75.0	Somewhat upsetting													450.0	2000.0	Somewhat upsetting				1000.0	2000.0	Very upsetting	250.0	1000.0	Very upsetting				100.0	500.0	A little upsetting	75.0	500.0	Somewhat upsetting				1000.0	5000.0
0.0	0.0	Very upsetting				123456.0	1234567.0	Extremely upsetting	0.0	0.0	Somewhat upsetting				0.0	0.0	Somewhat upsetting	8987632.0	897524688.0	Extremely upsetting				0.0	0.0	Extremely upsetting	0.0	0.0	Extremely upsetting										0.0	0.0	Somewhat upsetting				0.0	0.0	Somewhat upsetting	0.0	0.0
			3000.0	2000.0	Extremely upsetting	500.0	100.0	Extremely upsetting	100.0	50.0	A little upsetting	250.0	200.0	Somewhat upsetting	1000.0	500.0	Somewhat upsetting	3000.0	2000.0	Extremely upsetting	5000.0	2500.0	Extremely upsetting				3000.0	2000.0	Extremely upsetting							2000.0	300.0	Extremely upsetting							1000.0	500.0	Extremely upsetting
1000.0	2500.0	Extremely upsetting	25000.0	250000.0	Extremely upsetting				0.0	100.0	Not at all upsetting	5000.0	10000.0	Very upsetting				10000.0	100000.0	Extremely upsetting	500.0	2500.0	Very upsetting	0.0	250.0	Extremely upsetting	1000.0	2500.0	Extremely upsetting							2500.0	10000.0	Extremely upsetting							500.0	2500.0	Very upsetting	25000.0	100000.0
			35.0	46.0	Very upsetting	23.0	3.0	Very upsetting	35.0	45.0	Very upsetting				35.0	55.0	Somewhat upsetting							45.0	666.0	Extremely upsetting				5.0	55.0	Extremely upsetting	45.0	55.0	Very upsetting	23.0	55.0	Very upsetting
0.0	0.0	Extremely upsetting	10000.0	100.0	Extremely upsetting				0.0	0.0	Not at all upsetting				0.0	0.0	A little upsetting	1000.0	100.0	Extremely upsetting				0.0	0.0	Extremely upsetting				0.0	0.0	Extremely upsetting
0.0	100.0	A little upsetting										500.0	1000000.0	Very upsetting	0.0	0.0	Not at all upsetting	100000.0	9000000.0	Extremely upsetting	50000.0	9000000.0	Extremely upsetting				100000.0	5000000.0	Extremely upsetting							0.0	0.0	Not at all upsetting							1000.0	5000000.0	Extremely upsetting
5.0	5.0	A little upsetting	100.0	100.0	Extremely upsetting				1.0	1.0	Not at all upsetting	25.0	5.0	Somewhat upsetting																25.0	5.0	Somewhat upsetting							100.0	50.0	Somewhat upsetting	100.0	50.0	Somewhat upsetting				100.0	50.0
			1000000.0	1000000.0	Extremely upsetting	1000000000.0	1000000000.0	Extremely upsetting				100000.0	100000.0	Very upsetting	500000.0	500000.0	Extremely upsetting	10000000000.0	10000000000.0	Extremely upsetting	1000000.0	1000000.0	Extremely upsetting				1000000.0	1000000.0	Extremely upsetting	500000.0	500000.0	Very upsetting	10000000000.0	10000000000.0	Extremely upsetting				500000.0	500000.0	Very upsetting				1000000.0	1000000.0	Extremely upsetting
1000.0	1000.0	Extremely upsetting	25000.0	2000.0	Extremely upsetting				500.0	500.0	Very upsetting	1000.0	500.0	A little upsetting	10000.0	5000.0	Very upsetting							50000.0	50000.0	Extremely upsetting				2500.0	1000.0	Very upsetting	50000.0	25000.0	Extremely upsetting							1000.0	500.0	Extremely upsetting
500.0	500.0	Not at all upsetting	10000.0	1000.0	Not at all upsetting	1000.0	500.0	Not at all upsetting	0.0	0.0	Not at all upsetting	1000.0	300.0	Somewhat upsetting										1000.0	1000.0	Not at all upsetting				500.0	500.0	Not at all upsetting	500.0	100.0	A little upsetting				0.0	0.0	Not at all upsetting	500.0	500.0	Not at all upsetting				1000.0	1000.0
						1000000.0	20000.0	Somewhat upsetting	1000.0	250.0	Somewhat upsetting	100000.0	2500.0	Not at all upsetting				50000.0	5000.0	Extremely upsetting				50000.0	5000.0	Extremely upsetting							1000000000.0	10000.0								10000.0	2500.0	Very upsetting
1000000.0	2500000.0	Extremely upsetting	500000.0	5000000.0	Extremely upsetting	1000000.0	10000000.0	Extremely upsetting				0.0	0.0	Not at all upsetting	1000.0	5000.0	A little upsetting				5000.0	10000.0	Extremely upsetting										2000000.0	50000000.0	Extremely upsetting	500.0	1000.0	Not at all upsetting							1000000.0	10000000.0	Extremely upsetting	100000.0	500000.0
10000.0	1000000.0	Extremely upsetting	500000000000.0	5000000000000.0	Extremely upsetting				100.0	100.0	Somewhat upsetting	100000.0	10000.0	Extremely upsetting	90000.0	900000.0	Extremely upsetting	600000000.0	700000000.0	Extremely upsetting										60000.0	70000.0	Extremely upsetting										200000000.0	200000000.0	Extremely upsetting				5000000000.0	120000000000.0
0.0	0.0	Extremely upsetting	100000.0	100000.0	Extremely upsetting				0.0	0.0	Not at all upsetting							1000000.0	100000.0	Extremely upsetting	100000.0	1000000.0	Extremely upsetting	100000.0	1000000.0	Extremely upsetting	500.0	500.0	Very upsetting	500.0	500.0	Very upsetting				1000.0	1000.0	Somewhat upsetting							100.0	0.0	Extremely upsetting	50.0	50.0
10000.0	20000.0	Very upsetting	10000.0	20000.0	Extremely upsetting	5000.0	9000.0	Extremely upsetting				1000.0	10000.0	Extremely upsetting										10000.0	10000.0	Very upsetting	20000.0	50000.0	Extremely upsetting										1000.0	2000.0	Very upsetting	1000.0	1000.0	Very upsetting	1000.0	10000.0	Very upsetting
600.0	900.0	Very upsetting	100000.0	500000.0	Extremely upsetting										0.0	0.0	Not at all upsetting	1000.0	5000.0	Extremely upsetting							600.0	900.0	Extremely upsetting	200.0	300.0	Somewhat upsetting	1000.0	5000.0	Very upsetting	300.0	700.0	A little upsetting	200.0	800.0	Very upsetting	200.0	300.0	Somewhat upsetting
			10000.0	1000.0	Extremely upsetting										500.0	500.0	Somewhat upsetting													20000.0	5000.0	Extremely upsetting																30000.0	10000.0
			0.0	5.0	Extremely upsetting	9.0	8.0	Extremely upsetting	9.0	6.0	Extremely upsetting				0.0	3.0	Not at all upsetting	9.0	6.0	Very upsetting	8.0	6.0	Very upsetting				9.0	9.0	Extremely upsetting				9.0	9.0	Extremely upsetting	9.0	5.0	Very upsetting				9.0	6.0	Extremely upsetting	9.0	8.0	Extremely upsetting	9.0	8.0
						10000.0	1000000.0	Extremely upsetting	1000.0	10000.0	Very upsetting	10000.0	50000.0	Very upsetting	1000.0	20000.0	Somewhat upsetting	1000000.0	50000000.0	Extremely upsetting				1000000.0	10000000.0	Extremely upsetting	90000.0	10000000.0	Extremely upsetting	50000.0	5000000.0	Extremely upsetting				50000.0	1000000.0	Extremely upsetting	5000.0	1000000.0	Very upsetting	50000.0	1000000.0	Extremely upsetting
			1000000000.0	1000000000.0	Extremely upsetting	1000000000.0	1000000000.0	Extremely upsetting				1000.0	1000.0	Somewhat upsetting	1000.0	1000.0	Somewhat upsetting				10000.0	10000.0	Very upsetting							0.0	0.0	Not at all upsetting				0.0	0.0	Not at all upsetting				10000.0	10000.0	Very upsetting	0.0	0.0	A little upsetting
			1000000.0	2000000.0	Extremely upsetting	50000.0	50000.0	Extremely upsetting	0.0	10000.0	A little upsetting				10000.0	15000.0	Very upsetting	3000000.0	3500000.0	Extremely upsetting				150000.0	250000.0	Extremely upsetting	300000.0	350000.0	Extremely upsetting	150000.0	150000.0	Extremely upsetting				150000.0	250000.0	Extremely upsetting				100000.0	150000.0	Extremely upsetting	300000.0	350000.0	Extremely upsetting
0.0	0.0	A little upsetting	1000.0	1000.0	Extremely upsetting	1000.0	1000.0	Extremely upsetting				0.0	0.0	A little upsetting	0.0	0.0	Not at all upsetting	1000.0	1000.0	Very upsetting	500.0	500.0	Very upsetting				0.0	0.0	A little upsetting				300.0	300.0	Somewhat upsetting				0.0	0.0	A little upsetting	100.0	100.0	A little upsetting				200.0	200.0
			5000.0	5000.0	Extremely upsetting	10000.0	10000.0	Extremely upsetting	0.0	0.0	Not at all upsetting	0.0	0.0	A little upsetting							1500.0	2000.0	Extremely upsetting	50000.0	50000.0	Extremely upsetting							5000.0	10000.0	Extremely upsetting				800.0	1000.0	Extremely upsetting							50000.0	100000.0
			500.0	1000.0	Extremely upsetting				100.0	250.0	Very upsetting				0.0	0.0	Not at all upsetting	100000.0	50000.0	Extremely upsetting				10000.0	15000.0	Extremely upsetting	5000.0	10000.0	Extremely upsetting	10000.0	15000.0	Extremely upsetting				100000.0	25000.0	Extremely upsetting				10000.0	5500.0	Extremely upsetting	10000.0	20000.0	Extremely upsetting
						10000000.0	1000000.0	Extremely upsetting	0.0	0.0	A little upsetting	1000.0	1000.0	Very upsetting	0.0	0.0	Not at all upsetting	10000000.0	100000.0	Extremely upsetting				500.0	500.0	Very upsetting				1000.0	1000.0	Very upsetting				20000000.0	2000000.0	Extremely upsetting	2000000.0	2000000.0	Extremely upsetting	1000.0	1000.0	Very upsetting	1000.0	1000.0	Extremely upsetting
100.0	50.0	Very upsetting	100.0	100.0	Extremely upsetting							40.0	40.0	Somewhat upsetting	50.0	30.0	Very upsetting				80.0	80.0	Very upsetting				40.0	50.0	Somewhat upsetting	90.0	60.0	Very upsetting				60.0	80.0	Very upsetting
			10000000.0	1000000.0	Extremely upsetting	100000000000.0	1000000.0	Extremely upsetting							0.0	0.0	Not at all upsetting																10000000.0	10000000.0	Extremely upsetting				1000000.0	500000.0	Very upsetting	500000.0	100000.0	Extremely upsetting	0.0	100000.0	Somewhat upsetting
10000.0	100.0	Extremely upsetting	10000000.0	0.0	Extremely upsetting							1000.0	100.0	Somewhat upsetting				100000.0	0.0	Extremely upsetting	100000.0	0.0	Extremely upsetting				100000.0	0.0	Extremely upsetting				100000.0	0.0	Extremely upsetting
			500000.0	500000.0	Extremely upsetting	500000.0	250000.0	Extremely upsetting	0.0	0.0	Very upsetting				0.0	0.0	Somewhat upsetting	60000.0	60000.0	Extremely upsetting										100000.0	50000.0	Very upsetting							0.0	0.0	Extremely upsetting	40000.0	40000.0	Extremely upsetting	0.0	0.0	Extremely upsetting	50000.0	20000.0
1000.0	1000.0	Extremely upsetting							0.0	0.0	Not at all upsetting	100.0	100.0	Somewhat upsetting	0.0	0.0	Somewhat upsetting				10000.0	10000.0	Extremely upsetting	5000.0	5000.0	Extremely upsetting	5000.0	5000.0	Extremely upsetting	1000.0	1000.0	Extremely upsetting	10000.0	10000.0	Extremely upsetting				1000.0	1000.0	Extremely upsetting	5000.0	5000.0	Extremely upsetting	1000.0	1000.0	Extremely upsetting
100000000000.0	100000000000.0	Extremely upsetting	1000000000000.0	274000496.0	Extremely upsetting	500000.0	700000.0	Extremely upsetting	40.0	50.0	A little upsetting	100.0	150.0	A little upsetting	900.0	1000.0	Extremely upsetting				1000000000.0	2000000000.0	Extremely upsetting	100000000000000.0	100000000000.0	Extremely upsetting										75000.0	8000.0	Extremely upsetting							500000.0	100000.0	Extremely upsetting	750000000.0	8000.0
10000.0	100000.0	Extremely upsetting				500000000.0	10000000000.0	Extremely upsetting				40000.0	100000.0	Very upsetting							100000.0	500000.0	Extremely upsetting	500000.0	100000000.0	Extremely upsetting	500000000.0	10000000000.0	Extremely upsetting				1000000000.0	500000000.0	Extremely upsetting	100000.0	500000.0	Extremely upsetting							100000000.0	50000000000.0	Extremely upsetting	500000.0	100000000.0
1000000.0	1000000.0	Extremely upsetting	1000000.0	1000000.0	Extremely upsetting	1000000.0	1000000.0	Extremely upsetting	0.0	0.0	Not at all upsetting	1000.0	1000.0	A little upsetting													100000.0	100000.0	Somewhat upsetting	100000.0	100000.0	Very upsetting										100000.0	100000.0	Extremely upsetting	0.0	0.0	Not at all upsetting
1000.0	5000.0	Extremely upsetting	2000000.0	5000000.0	Extremely upsetting	1000000.0	2000000.0	Extremely upsetting							0.0	0.0	Not at all upsetting	100000.0	200000.0	Extremely upsetting																10000.0	20000.0	Extremely upsetting	1000.0	2000.0	Extremely upsetting
			10000.0	5000.0	Extremely upsetting	10000.0	1000.0	Extremely upsetting							0.0	0.0	Not at all upsetting				1000.0	1000.0	Extremely upsetting																1000.0	1000.0	Very upsetting							400.0	400.0
			1000.0	100.0	Extremely upsetting	47500.0	400.0	Extremely upsetting	1000.0	100.0	Somewhat upsetting	156.0	76.0	Somewhat upsetting	1000.0	100.0	Somewhat upsetting	3000.0	4000.0	Very upsetting	40000000000000.0	435.0	Somewhat upsetting	6.67e+16	570.0	Very upsetting	5670.0	479.0	Somewhat upsetting	4789.0	300.0	Somewhat upsetting	6780.0	500.0	Very upsetting	370.0	111.0	Extremely upsetting	5678.0	4750.0	Somewhat upsetting
3.0	3.0	Very upsetting	20.0	20.0	Extremely upsetting							20.0	30.0	Very upsetting	20.0	30.0	Very upsetting	20.0	30.0	Somewhat upsetting	20.0	20.0	Very upsetting	20.0	30.0	Somewhat upsetting	20.0	30.0	Somewhat upsetting	20.0	30.0	Very upsetting																29.0	28.0
90000.0	2000000.0	Extremely upsetting	1000000.0	500000.0	Extremely upsetting	1000000.0	2000000.0	Extremely upsetting	500.0	1000.0	Very upsetting	1000.0	50000.0	Very upsetting	10000.0	50000.0	Very upsetting				5000000.0	10000000.0	Extremely upsetting																			50000.0	100000.0	Extremely upsetting	100000.0	200000.0	Very upsetting	1000000.0	2000000.0
100.0	100.0	Very upsetting	10000.0	10000.0	Extremely upsetting				0.0	0.0	A little upsetting	50.0	50.0	Very upsetting	200.0	200.0	Very upsetting				5000.0	5000.0	Extremely upsetting	100.0	100.0	Extremely upsetting							100000.0	100000.0	Extremely upsetting										50.0	50.0	Very upsetting
1000.0	1000.0	Extremely upsetting	1000.0	100.0	Extremely upsetting	1000.0	1000.0	Extremely upsetting	0.0	0.0	Not at all upsetting							1000.0	1000.0	Extremely upsetting	1000.0	1000.0	Extremely upsetting	1000.0	1000.0	Extremely upsetting							1000.0	1000.0	Extremely upsetting	1000.0	1000.0	Extremely upsetting	1000.0	1000.0	Extremely upsetting	1000.0	1000.0	Extremely upsetting
2000.0	2000.0	Very upsetting				10000.0	10000.0	Extremely upsetting	0.0	0.0	Not at all upsetting	5000.0	5000.0	Extremely upsetting	0.0	0.0	Not at all upsetting				5000.0	5000.0	Extremely upsetting							1000.0	1000.0	Very upsetting	5000.0	5000.0	Extremely upsetting				1000.0	1000.0	Very upsetting	500.0	500.0	Very upsetting	10000.0	10000.0	Extremely upsetting
			5000.0	500.0	Extremely upsetting	4000.0	500.0	Extremely upsetting	0.0	0.0	Not at all upsetting	0.0	0.0	Not at all upsetting	0.0	0.0	Not at all upsetting							500.0	100.0	Very upsetting										75.0	0.0	A little upsetting				8000.0	300.0	Extremely upsetting	30000.0	700.0	Extremely upsetting	10000.0	700.0
1000000.0	250000.0	Extremely upsetting	15000000.0	5000000.0	Extremely upsetting				0.0	0.0	Not at all upsetting							15000000.0	500000.0	Extremely upsetting				10000000.0	1000000.0	Extremely upsetting	1000000.0	500000.0	Extremely upsetting	100000.0	2500.0	Extremely upsetting				75000.0	20000.0	Very upsetting
			500.0	100.0	Extremely upsetting	500.0	100.0	Extremely upsetting	500.0	100.0	Extremely upsetting				500.0	100.0	Extremely upsetting							500.0	100.0	Extremely upsetting							500.0	100.0	Extremely upsetting	500.0	100.0	Extremely upsetting	500.0	100.0	Extremely upsetting	500.0	100.0	Extremely upsetting	500.0	100.0	Extremely upsetting
500.0	1000.0	Extremely upsetting	25000.0	50000.0	Extremely upsetting							50.0	100.0	Somewhat upsetting				50000.0	1000000.0	Extremely upsetting				0.0	1500.0	Extremely upsetting	5000.0	10000.0	Extremely upsetting							5000.0	10000.0	Extremely upsetting	500.0	1000.0	Very upsetting							5000.0	10000.0
400.0	700.0	Extremely upsetting	200.0	300.0	Extremely upsetting	500.0	700.0	Extremely upsetting	150.0	200.0	Extremely upsetting	100.0	150.0	Very upsetting																150.0	200.0	Extremely upsetting	500.0	600.0	Extremely upsetting	300.0	400.0	Extremely upsetting							200.0	300.0	Extremely upsetting
			10000.0	1000.0	Extremely upsetting							1000.0	100.0	Somewhat upsetting				100000.0	1000.0	Extremely upsetting				50000.0	1000.0	Extremely upsetting	50000.0	1000.0	Extremely upsetting							50000.0	1000.0	Extremely upsetting										100000.0	1000.0
300.0	5000.0	Very upsetting	10000.0	10000.0	Extremely upsetting	1000000.0	1000000.0	Extremely upsetting	0.0	0.0	A little upsetting	5000.0	15000.0	Somewhat upsetting	0.0	0.0	Not at all upsetting				10000.0	50000.0	Extremely upsetting										2500.0	50000.0	Very upsetting				5000.0	5000.0	Very upsetting							0.0	0.0
500.0	500.0	A little upsetting	1000000.0	1000000.0	Extremely upsetting				0.0	0.0	Not at all upsetting	250.0	250.0	A little upsetting	0.0	0.0	Not at all upsetting	1000000.0	1000000.0	Extremely upsetting				5000.0	5000.0	Somewhat upsetting	1000000.0	1000000.0	Extremely upsetting										0.0	0.0	Extremely upsetting	7890.0	99000.0	Very upsetting				500000.0	500000.0
600000.0	1000.0	Extremely upsetting	25000.0	1000.0	Extremely upsetting	1000000.0	5000.0	Extremely upsetting	1000.0	500.0	Very upsetting							6000000.0	1000.0	Extremely upsetting													500000.0	10000.0	Extremely upsetting	60000.0	1000.0	Extremely upsetting	600000.0	1000.0	Extremely upsetting	600000.0	20000.0	Extremely upsetting	100000.0	5000.0	Extremely upsetting	500000.0	10000.0
150000.0	500000.0	Extremely upsetting	250000.0	1000000.0	Extremely upsetting	250000.0	500000.0	Extremely upsetting				50000.0	150000.0	Very upsetting	5000.0	10000.0	A little upsetting				150000.0	500000.0	Extremely upsetting							75000.0	250000.0	Very upsetting	250000.0	1000000.0	Extremely upsetting							50000.0	75000.0	Somewhat upsetting	125000.0	250000.0	Extremely upsetting
			10000.0	50000.0	Extremely upsetting							10000.0	50000.0	Extremely upsetting	0.0	0.0	Not at all upsetting	800000.0	1000000.0	Extremely upsetting	80000.0	800000.0	Extremely upsetting	100000.0	800000.0	Extremely upsetting							800000.0	1000000.0	Extremely upsetting				10000.0	50000.0	Somewhat upsetting							10000.0	50000.0
2500.0	2500.0	Extremely upsetting				2500.0	2500.0	Extremely upsetting	2500.0	2500.0	Extremely upsetting	2500.0	2500.0	Extremely upsetting	2500.0	2500.0	Extremely upsetting				2500.0	2500.0	Extremely upsetting							2500.0	2500.0	Extremely upsetting	2500.0	2500.0	Extremely upsetting				2500.0	2500.0	Extremely upsetting	2500.0	2500.0	Extremely upsetting	2500.0	2500.0	Extremely upsetting	2500.0	2500.0
10000.0	100000000.0	Extremely upsetting	10000000.0	10000000.0	Extremely upsetting	1000000.0	1000000.0	Extremely upsetting	100.0	10000.0	Somewhat upsetting	10000.0	100000.0	Very upsetting	10000.0	10000.0	Very upsetting				1000000.0	1000000.0	Extremely upsetting				1000000.0	10000000.0	Extremely upsetting	10000.0	100000.0	Very upsetting	100000000.0	100000000.0	Extremely upsetting	500000.0	1000000.0	Extremely upsetting							10000000.0	10000000.0	Extremely upsetting
			100000.0	10000.0	Extremely upsetting	1000000.0	500000.0	Extremely upsetting	25.0	25.0	Somewhat upsetting				5000.0	500.0	Very upsetting							10000.0	1500.0	Extremely upsetting	10000.0	2000.0	Extremely upsetting	10000.0	550.0	Very upsetting							50000.0	5000.0	Extremely upsetting				20000.0	2000.0	Extremely upsetting	15000.0	5500.0
5000000.0	5000000.0	Extremely upsetting	100000.0	10000000.0	Extremely upsetting	90000.0	9000000.0	Extremely upsetting	100.0	1000.0	Somewhat upsetting										0.0	5.0	A little upsetting	50.0	500.0	Very upsetting	5000000.0	5000000000.0	Extremely upsetting				9000.0	18000.0	Very upsetting	5000.0	5000000.0	Very upsetting	1000.0	5000.0	Somewhat upsetting							500.0	1000.0
			500.0	1000.0	Extremely upsetting	5000.0	10000.0	Extremely upsetting	50.0	10.0	Not at all upsetting	300.0	500.0	Somewhat upsetting				75000.0	75000.0	Extremely upsetting				50000.0	50000.0	Extremely upsetting							50000.0	75000.0	Extremely upsetting	5000.0	5000.0	Very upsetting
100.0	50.0	Very upsetting	500.0	200.0	Extremely upsetting										200.0	100.0	Extremely upsetting							1000.0	500.0	Extremely upsetting				200.0	100.0		300.0	200.0	Extremely upsetting	200.0	100.0	Very upsetting	0.0	0.0	A little upsetting				200.0	100.0
5000.0	500.0	Extremely upsetting	570.0	70.0	Somewhat upsetting	5600.0	400.0	Extremely upsetting	150.0	45.0	Somewhat upsetting				500.0	45.0	Very upsetting	4500.0	300.0	Extremely upsetting																			3000.0	250.0	Extremely upsetting	4500.0	350.0	Extremely upsetting				3000.0	300.0
			15000.0	15000.0	Extremely upsetting	5000.0	5000.0	Extremely upsetting				3000.0	3000.0	Very upsetting	5000.0	5000.0	Very upsetting	8000.0	8000.0	Extremely upsetting	10000.0	10000.0	Extremely upsetting							3000.0	3000.0	Very upsetting										3000.0	3000.0	Somewhat upsetting	5000.0	5000.0	Extremely upsetting
30.0	20.0	Extremely upsetting	40.0	30.0	Extremely upsetting	30.0	20.0	Extremely upsetting	30.0	20.0	Extremely upsetting				60.0	20.0	Extremely upsetting										20.0	10.0	Extremely upsetting	30.0	20.0	Extremely upsetting				30.0	20.0	Extremely upsetting				50.0	40.0	Extremely upsetting	20.0	10.0	Extremely upsetting
						10000.0	5000.0	Very upsetting	100.0	100.0	Not at all upsetting	3000.0	0.0	Somewhat upsetting	450.0	0.0	A little upsetting	1000.0	0.0	A little upsetting	1200.0	0.0	Somewhat upsetting				0.0	0.0	Extremely upsetting													0.0	0.0	Not at all upsetting				9000.0	0.0
25.0	100.0	Somewhat upsetting	50000.0	500000.0	Extremely upsetting							25.0	50.0	A little upsetting	0.0	0.0	Not at all upsetting	5000.0	50000.0	Extremely upsetting							500.0	100000.0	Extremely upsetting				5000.0	50000.0	Extremely upsetting													50000.0	250000.0
			50000000.0	40000000.0	Extremely upsetting	60000000.0	1000000000.0	Extremely upsetting	500.0	0.0	A little upsetting	10000.0	1000000.0	Extremely upsetting							80.0	800000000.0	Somewhat upsetting	4000.0	5000.0	Very upsetting				70000.0	800000.0	Extremely upsetting				4000.0	20000.0	Extremely upsetting	4000.0	10000.0	Extremely upsetting	400.0	5000.0	Very upsetting	90000000.0	900000000.0	Extremely upsetting
			500.0	100.0	Very upsetting	5000.0	1000.0	Extremely upsetting	100.0	5.0	Somewhat upsetting				50.0	10.0	A little upsetting	500.0	100.0	Extremely upsetting				100.0	20.0	Extremely upsetting	15000.0	5000.0	Extremely upsetting	500.0	30.0	Very upsetting							500.0	50.0	Very upsetting				3000.0	500.0	Extremely upsetting	20000.0	5000.0
0.0	0.0	Extremely upsetting				0.0	0.0	Extremely upsetting				0.0	0.0	Somewhat upsetting							0.0	0.0	Extremely upsetting										0.0	0.0	Extremely upsetting	0.0	0.0	Extremely upsetting				0.0	0.0	Very upsetting
						1040748.0	8374.0	Extremely upsetting	0.0	0.0	Extremely upsetting				37472.0	3747.0	Extremely upsetting				0.0	0.0	Extremely upsetting	48575757.0	475858.0	Extremely upsetting	383.0	283.0	Extremely upsetting				30000.0	30000.0	Extremely upsetting	0.0	0.0	Extremely upsetting				50000.0	50000.0	Extremely upsetting				0.0	0.0
150.0	60.0	Very upsetting	100.0	80.0	Extremely upsetting	30.0	40.0	Extremely upsetting				100.0	100.0	Extremely upsetting	100.0	80.0	Very upsetting	50.0	60.0	Extremely upsetting										70.0	90.0	Very upsetting							50.0	100.0	Extremely upsetting				70.0	60.0	Very upsetting
			500.0	600.0	Extremely upsetting							300.0	100.0	Extremely upsetting							400.0	500.0	Extremely upsetting							200.0	200.0	Extremely upsetting										400.0	400.0	Extremely upsetting	400.0	200.0	Very upsetting	5000.0	400.0
			1000.0	1000.0	Extremely upsetting	10000.0	10000.0	Extremely upsetting	1000.0	10000.0	Extremely upsetting							2000.0	2000.0	Extremely upsetting	1000.0	10000.0	Extremely upsetting	2000.0	2000.0	Very upsetting	10000.0	10000.0	Extremely upsetting				1000.0	1000.0	Extremely upsetting	2000.0	2000.0	Extremely upsetting				1000.0	10000.0	Extremely upsetting				2000.0	2000.0
			10000.0	100000.0	Extremely upsetting				500.0	500.0	A little upsetting	1000.0	1000.0	A little upsetting	1000.0	1000.0	A little upsetting	100000.0	1000000.0	Extremely upsetting							20000.0	20000.0	Very upsetting				10000.0	100000.0	Extremely upsetting				10000.0	1000000.0	Extremely upsetting	100000.0	100000.0	Extremely upsetting
150.0	50.0	Extremely upsetting	1500.0	200.0	Extremely upsetting	3000.0	200.0	Extremely upsetting				200.0	60.0	Very upsetting							500.0	100.0	Extremely upsetting	2500.0	500.0	Extremely upsetting				0.0	0.0	Not at all upsetting				100.0	20.0	A little upsetting							1000.0	100.0	Somewhat upsetting	2500.0	100.0
0.0	0.0	Not at all upsetting	1000000.0	1000000.0	Extremely upsetting	1000000.0	1000000.0	Extremely upsetting	0.0	0.0	Not at all upsetting				2000.0	2000.0	Very upsetting	1000000.0	1000000.0	Extremely upsetting				1000000.0	1000000.0	Extremely upsetting	0.0	0.0	Not at all upsetting				5000000.0	5000000.0	Extremely upsetting				0.0	0.0	Not at all upsetting
			10000000.0	1000.0	Extremely upsetting	10000000.0	1000000000.0	Extremely upsetting	0.0	0.0	Extremely upsetting				0.0	0.0	Not at all upsetting				60000000.0	0.0	Not at all upsetting				0.0	0.0	Not at all upsetting							0.0	0.0	Not at all upsetting							0.0	0.0	Not at all upsetting	0.0	0.0
			200.0	100.0	A little upsetting	200.0	75.0	A little upsetting	200.0	100.0	A little upsetting	200.0	100.0	A little upsetting	100.0	45.0	A little upsetting				200.0	50.0	Somewhat upsetting	200.0	100.0	Somewhat upsetting	45.0	50.0	A little upsetting							100.0	50.0	Somewhat upsetting	200.0	50.0	Not at all upsetting				90.0	100.0	A little upsetting	250.0	100.0
100000.0	10000.0	Extremely upsetting	100000.0	1000000.0	Extremely upsetting				20000.0	20.0	Extremely upsetting				100000.0	10000.0	Extremely upsetting													100.0	100.0	Extremely upsetting	100.0	100.0	Extremely upsetting							10000.0	100.0	Extremely upsetting
100.0	1000.0	Extremely upsetting	200.0	200.0	Extremely upsetting							20.0	20.0	Somewhat upsetting	0.0	0.0	Not at all upsetting				700.0	700.0	Extremely upsetting	100.0	100.0	Extremely upsetting				0.0	0.0	Not at all upsetting	150000.0	150000.0	Extremely upsetting	1000.0	1000.0	Extremely upsetting	50.0	50.0	Very upsetting	200.0	200.0	Extremely upsetting	50.0	50.0	Extremely upsetting
75.0	100.0	Extremely upsetting	50000.0	500.0	Extremely upsetting				25.0	25.0	Somewhat upsetting	29.0	35.0	Somewhat upsetting	500.0	50.0	Very upsetting													300.0	150.0	Very upsetting				1000.0	200.0	Extremely upsetting	1000.0	550.0	Extremely upsetting	10000.0	500.0	Extremely upsetting
500.0	0.0	Somewhat upsetting							500.0	0.0	Somewhat upsetting				1000.0	0.0	A little upsetting	10000.0	0.0	Somewhat upsetting										500.0	0.0	Somewhat upsetting	5000.0	0.0	Very upsetting							4000.0	0.0	Very upsetting
			100000.0	100000.0	Extremely upsetting	10000.0	100000.0	Extremely upsetting	1000.0	1000.0	Very upsetting	1000.0	1000.0	Very upsetting										100000.0	100000.0	Extremely upsetting							100000.0	100000.0	Extremely upsetting										100000.0	100000.0	Extremely upsetting
5000.0	10000.0	Extremely upsetting	10000.0	20000.0	Extremely upsetting				0.0	0.0	Not at all upsetting	0.0	0.0	Not at all upsetting							10000.0	10000.0	Extremely upsetting							0.0	0.0	Not at all upsetting	1000.0	5000.0	Extremely upsetting													5000.0	10000.0
2500.0	5000.0	Extremely upsetting	12000.0	20000.0	Extremely upsetting							1000.0	1500.0	Somewhat upsetting	1500.0	5000.0	Somewhat upsetting	5000.0	10000.0	Very upsetting							10000.0	50000.0	Extremely upsetting	3000.0	8000.0	Very upsetting				10000.0	15000.0	Very upsetting	1000.0	5000.0	Somewhat upsetting
5000.0	3000.0	Somewhat upsetting	50.0	60.0	Somewhat upsetting							100.0	200.0	Very upsetting	30.0	20.0	Somewhat upsetting	100.0	100.0	Somewhat upsetting	20.0	20.0	A little upsetting				20.0	20.0	A little upsetting										10.0	10.0	A little upsetting	10.0	10.0	A little upsetting				20.0	20.0
0.0	0.0	Not at all upsetting	1000000.0	1000000.0	Very upsetting	650000.0	650000.0	Very upsetting							0.0	0.0	Not at all upsetting																									350000.0	360000.0	Very upsetting
50.0	50.0	Very upsetting	2500.0	2500.0	Extremely upsetting	1000.0	1000.0	Extremely upsetting	25.0	25.0	Somewhat upsetting							1500.0	1500.0	Very upsetting				500.0	500.0	Very upsetting				500.0	500.0	Very upsetting	1500.0	1500.0	Extremely upsetting							150.0	150.0	Somewhat upsetting
35.0	55.0	Extremely upsetting	15.0	15.0	Very upsetting	31.0	13.0	Extremely upsetting				30.0	50.0	Extremely upsetting																15.0	17.0	Extremely upsetting	50.0	55.0	Extremely upsetting													3.0	5.0
500.0	10000.0	Extremely upsetting	5000.0	9000.0	Very upsetting	2000.0	10000.0	Very upsetting	100.0	500.0	A little upsetting	3000.0	12000.0	Very upsetting	200.0	5000.0	Somewhat upsetting	1500.0	5000.0	Very upsetting	50.0	200.0	A little upsetting							250.0	5000.0	Somewhat upsetting
10000000000000.0	10000000000.0	Extremely upsetting	2000000000.0	0.0	Extremely upsetting	1000000000000.0	0.0	Very upsetting	0.0	0.0	A little upsetting	100000.0	100000.0	Very upsetting							10000000000.0	0.0	Extremely upsetting	1000000000.0	0.0	Extremely upsetting				1000.0	0.0	Somewhat upsetting				100000.0	0.0	Very upsetting	1000000000.0	0.0	Very upsetting
50.0	10.0	Extremely upsetting	100.0	100.0	Extremely upsetting				10.0	2.0	Somewhat upsetting	8.0	5.0	Somewhat upsetting				60.0	60.0	Extremely upsetting				50.0	50.0	Extremely upsetting										40.0	40.0	Somewhat upsetting				35.0	35.0	Very upsetting				50.0	50.0
						100000.0	50000.0	Extremely upsetting	0.0	500.0	Not at all upsetting				0.0	0.0	Not at all upsetting	1000000.0	500000.0	Extremely upsetting	10000.0	10000.0	Extremely upsetting	0.0	10000.0	Very upsetting	1000000.0	100.0	Extremely upsetting	1000.0	500.0	Very upsetting	100000.0	50000.0	Extremely upsetting	10000.0	10000.0	Extremely upsetting							10000.0	20000.0	Extremely upsetting	0.0	50000.0
1000.0	1000.0	Extremely upsetting				10000.0	10000.0	Extremely upsetting							0.0	0.0	Not at all upsetting	10000.0	10000.0	Extremely upsetting	1000.0	1000.0	Extremely upsetting				6500.0	85.0	Very upsetting	1000.0	1000.0	Extremely upsetting							1000.0	1000.0	Extremely upsetting				1000.0	1000.0	Extremely upsetting	900.0	900.0
1.0	0.0	Not at all upsetting	1.0	1.0	A little upsetting				0.0	0.0	Not at all upsetting				1.0	1.0	A little upsetting	1.0	1.0	Not at all upsetting	1.0	1.0	Not at all upsetting				1.0	0.0	Not at all upsetting				0.0	1.0	Not at all upsetting	0.0	1.0	Not at all upsetting	1.0	0.0	A little upsetting	0.0	0.0	Not at all upsetting				0.0	0.0
30.0	30.0	Somewhat upsetting	32.0	32.0	Somewhat upsetting	21.0	21.0	Somewhat upsetting				15.0	15.0	Somewhat upsetting	35.0	35.0	Somewhat upsetting				45.0	45.0	Somewhat upsetting																			45.0	45.0	Somewhat upsetting	20.0	20.0	Somewhat upsetting
			7833.0	78338.0	Extremely upsetting	8884.0	8843.0	Extremely upsetting				3833.0	7884.0	Extremely upsetting	8383.0	3833.0	Very upsetting	73488.0	73848.0	Extremely upsetting				8884.0	7383.0	Extremely upsetting	7848.0	8484.0	Extremely upsetting																			7384.0	9283.0
			2000.0	500.0	Extremely upsetting	2000.0	1000.0	Extremely upsetting				500.0	200.0	Somewhat upsetting	250.0	0.0	A little upsetting	1500.0	500.0	Extremely upsetting				1000.0	500.0	Extremely upsetting	1500.0	1500.0	Extremely upsetting				1000.0	1000.0	Extremely upsetting	1500.0	500.0	Extremely upsetting	75.0	0.0	Somewhat upsetting	1000.0	500.0	Extremely upsetting	1000.0	500.0	Very upsetting
			0.0	50000000.0	Extremely upsetting	0.0	50000000.0	Extremely upsetting	0.0	0.0	Not at all upsetting	100.0	100000.0	Somewhat upsetting	0.0	0.0	Not at all upsetting				0.0	5000000.0	Extremely upsetting	0.0	500000.0	Extremely upsetting	0.0	5000000.0	Extremely upsetting				0.0	100000.0	Extremely upsetting	0.0	100000.0	Extremely upsetting	0.0	1000000.0	Extremely upsetting	0.0	1000000.0	Extremely upsetting	0.0	100000.0	Very upsetting
			150000.0	500000.0	Extremely upsetting	50000.0	10000.0	Extremely upsetting	0.0	0.0	Somewhat upsetting																			5000.0	5000.0	Very upsetting				10000.0	10000.0	Very upsetting				5000.0	10000.0	Extremely upsetting	2500.0	2500.0	Extremely upsetting
100.0	100.0	Somewhat upsetting	50000.0	30000.0	Extremely upsetting				0.0	0.0	A little upsetting	0.0	100.0	A little upsetting							500.0	500.0	Very upsetting				10000.0	10000.0	Extremely upsetting	0.0	100.0	Somewhat upsetting	50000.0	40000.0	Extremely upsetting	50000.0	40000.0	Extremely upsetting	50000.0	50000.0	Extremely upsetting	50000.0	40000.0	Extremely upsetting
5000.0	250000.0	Somewhat upsetting	25000.0	50000.0	Very upsetting	100.0	10000.0	Very upsetting	0.0	0.0	Not at all upsetting	50.0	1000.0	Somewhat upsetting	0.0	0.0	Not at all upsetting	1255.0	500000000.0	Very upsetting				0.0	0.0	Very upsetting							3500.0	1000000.0	Very upsetting										0.0	12555.0	Somewhat upsetting	10000.0	2500000.0
1000000.0	1000000.0	Extremely upsetting	1000000.0	1000000.0	Extremely upsetting	1000.0	1000.0	Extremely upsetting	0.0	0.0	Not at all upsetting				0.0	0.0	Not at all upsetting				10000.0	10000.0	Extremely upsetting	10000.0	10000.0	Extremely upsetting	1000000.0	1000000.0	Extremely upsetting				10000.0	10000.0	Extremely upsetting	4000.0	4000.0	Extremely upsetting	5000.0	5000.0	Extremely upsetting	4000.0	4000.0	Extremely upsetting	5000000.0	5000000.0	Extremely upsetting	6000.0	6000.0
1000.0	10000.0	Extremely upsetting	5000.0	10000.0	Extremely upsetting				100.0	50.0	A little upsetting	500.0	500.0	Somewhat upsetting	500.0	2000.0	Very upsetting				2500.0	2500.0	Extremely upsetting							1000.0	1000.0	Very upsetting							2500.0	2500.0	Extremely upsetting							10000.0	10000.0
			45.0	45.0	Extremely upsetting	60.0	12.0	Somewhat upsetting				50.0	20.0	Very upsetting				60.0	60.0	Extremely upsetting				70.0	70.0	Not at all upsetting							45.0	45.0	A little upsetting	60.0	70.0	A little upsetting	90.0	90.0	Somewhat upsetting	70.0	70.0	Very upsetting	70.0	80.0	Not at all upsetting
30000.0	30000.0	Extremely upsetting	100000.0	10000.0	Extremely upsetting	3000.0	3000.0	Extremely upsetting	60000.0	6000.0	Extremely upsetting	4000.0	4000.0	Extremely upsetting	50000.0	10000.0	Not at all upsetting										400.0	400.0	Extremely upsetting	40000.0	3000.0	Extremely upsetting													400.0	400.0	Extremely upsetting
0.0	0.0	Somewhat upsetting	0.0	0.0	Somewhat upsetting							0.0	0.0	Somewhat upsetting							500.0	1000.0	Somewhat upsetting	0.0	0.0	Somewhat upsetting	0.0	0.0	Somewhat upsetting	0.0	0.0	Somewhat upsetting	0.0	0.0	Somewhat upsetting	0.0	0.0	Somewhat upsetting				0.0	0.0	Somewhat upsetting				0.0	0.0
4000000.0	4000000.0	Extremely upsetting	4000000.0	4000000.0	Extremely upsetting	1000000.0	1000000.0	Extremely upsetting				1000000.0	1000000.0	Extremely upsetting							4000000.0	4000000.0	Extremely upsetting	4000000.0	4000000.0	Extremely upsetting				4000000.0	4000000.0	Extremely upsetting				4000000.0	4000000.0	Extremely upsetting	4000000.0	4000000.0	Extremely upsetting
1.0	1.0	Extremely upsetting	500.0	50.0	Extremely upsetting	500.0	50.0	Extremely upsetting	100.0	50.0	Somewhat upsetting				500.0	500.0	Very upsetting	100000.0	10.0	Extremely upsetting				200.0	1.0	Extremely upsetting	500.0	0.0	Extremely upsetting				500000.0	5000.0	Extremely upsetting	50000.0	5000.0	Extremely upsetting	400.0	4.0	Extremely upsetting	500000.0	5000.0	Extremely upsetting				100.0	1.0
10000.0	3000.0	Extremely upsetting	10000.0	10000.0	Extremely upsetting				0.0	0.0	Not at all upsetting				5000.0	2000.0	Extremely upsetting																1000.0	3000.0	Extremely upsetting							5000.0	3000.0	Extremely upsetting	10000.0	3000.0	Extremely upsetting	10000.0	1000.0
						5000000.0	5000000.0	Very upsetting				500000.0	500000.0	Very upsetting	5000000.0	5000000.0	Extremely upsetting	10000000.0	10000000.0	Extremely upsetting	300000.0	300000.0	Extremely upsetting	200000.0	200000.0	Extremely upsetting	2000000.0	2000000.0	Extremely upsetting				2000000.0	2000000.0	Extremely upsetting	400000.0	400000.0	Extremely upsetting	1000000.0	1000000.0	Extremely upsetting	2000000.0	2000000.0	Very upsetting				1000000.0	1000000.0
999999999.0	0.0	Extremely upsetting	1000000000.0	0.0	Extremely upsetting	1000000000000.0	0.0	Extremely upsetting	1000000.0	0.0	Very upsetting										1234567890.0	0.0	Extremely upsetting										9999999999.0	0.0	Extremely upsetting	100000000.0	0.0	Extremely upsetting	1000000000.0	0.0	Extremely upsetting							99999999999.0	0.0
1500000.0	15000000.0	Extremely upsetting	500.0	500.0	Extremely upsetting				700000.0	700000.0	Extremely upsetting				50.0	50.0	Somewhat upsetting				9000000.0	9000000.0	Extremely upsetting										900000.0	9000000.0	Extremely upsetting				80000.0	80000.0	Extremely upsetting				150000.0	1500000.0	Extremely upsetting	900000.0	9000000.0
10000.0	10000.0	Extremely upsetting				10000.0	10000.0	Extremely upsetting				1000.0	1000.0	Extremely upsetting				10000.0	10000.0	Extremely upsetting	10000.0	10000.0	Extremely upsetting	1000.0	1000.0	Extremely upsetting	10000.0	10000.0	Extremely upsetting	0.0	0.0	A little upsetting										1000.0	1000.0	Extremely upsetting
0.0	800.0	Extremely upsetting				8000.0	10000.0	Extremely upsetting	0.0	700.0	Extremely upsetting							1800.0	2000.0	Extremely upsetting	1000.0	1500.0	Somewhat upsetting				8000.0	120000.0	Extremely upsetting							3000.0	5000.0	Very upsetting										10000.0	1000000.0
5.0	200.0	Extremely upsetting	10.0	100.0	Extremely upsetting				5.0	5.0	A little upsetting																						5.0	200.0	Extremely upsetting	5.0	500.0	Extremely upsetting				0.0	100.0	Extremely upsetting	5.0	200.0	Extremely upsetting	0.0	0.0
9.0	9.0	Extremely upsetting				9.0	1000000.0	Extremely upsetting				9.0	9.0	Extremely upsetting	9.0	9.0	Somewhat upsetting	9.0	9.0	Extremely upsetting							9.0	9.0	Extremely upsetting	9.0	9.0	Extremely upsetting							9.0	9.0	Extremely upsetting				8.0	8.0	Extremely upsetting	9.0	9.0
			50.0	10.0	Extremely upsetting	5.0	10.0	Very upsetting	0.0	0.0	Not at all upsetting										100.0	10.0	Very upsetting							30.0	0.0	Somewhat upsetting	300.0	40.0	Extremely upsetting
10000.0	1000000.0	Not at all upsetting	100000.0	500000.0	Extremely upsetting	2000000.0	5000000.0	Extremely upsetting	50.0	100.0	Not at all upsetting	100000.0	500000.0	Somewhat upsetting	50000000.0	60000000.0	Extremely upsetting				400000.0	1000000.0	Extremely upsetting				50000.0	500000.0	Extremely upsetting	50000.0	10000.0	Somewhat upsetting										500000.0	800000.0	Very upsetting	50000.0	100000.0	Very upsetting	1000000.0	10000000.0
			15000000.0	15000000.0	Extremely upsetting				0.0	0.0	Not at all upsetting	20000000.0	2000000.0	Extremely upsetting	0.0	0.0	Not at all upsetting				5000000.0	5000000.0	Very upsetting				20000000.0	20000000.0	Extremely upsetting				20000000.0	20000000.0	Extremely upsetting	10000000.0	10000000.0	Extremely upsetting	25000000.0	25000000.0	Extremely upsetting				15000000.0	15000000.0	Extremely upsetting	20000000.0	20000000.0
100.0	400.0	Extremely upsetting	50.0	100.0	Extremely upsetting							4.0	10.0	Somewhat upsetting	2.0	2.0	A little upsetting	1000.0	5000.0	Extremely upsetting				100.0	400.0	Extremely upsetting	100.0	1000.0	Extremely upsetting							70.0	80.0	Somewhat upsetting
			50000000.0	10000000000.0	Extremely upsetting				100.0	50.0	A little upsetting				0.0	0.0	Not at all upsetting	100000.0	50000.0	Extremely upsetting				10000.0	5000.0	Very upsetting							50000.0	10000.0	Extremely upsetting	50000.0	20000.0	Very upsetting	50000.0	1000.0	Very upsetting	1000.0	500.0	Very upsetting				50000.0	10000.0
750000000.0	800000000.0	Somewhat upsetting				20000000000.0	400000000.0	Extremely upsetting	2000000.0	0.0	A little upsetting										4000000.0	5000000.0	A little upsetting	50000000.0	120000000.0	Somewhat upsetting	8e+18	8e+22	Extremely upsetting							7000000.0	7000000.0	A little upsetting	60000000.0	80000000.0	Very upsetting	0.0	0.0	Not at all upsetting	500000000.0	600000000.0	Very upsetting
1000000.0	1000000.0	Very upsetting	10000000000.0	10000000000.0	Extremely upsetting							100000000.0	100000000.0	Extremely upsetting	500000.0	500000.0	A little upsetting				100000000.0	100000000.0	Very upsetting							100000000.0	100000000.0	Extremely upsetting	100000000.0	10000000.0	Extremely upsetting				100000000.0	100000000.0	Extremely upsetting	100000000000.0	10000000000.0	Extremely upsetting				100000000.0	10000000.0
25000.0	25000.0	Extremely upsetting	1000000.0	1000000.0	Extremely upsetting	25000.0	25000.0	Extremely upsetting	100.0	100.0	Extremely upsetting				500.0	500.0	Somewhat upsetting	500000.0	500000.0	Extremely upsetting	55000.0	55000.0	Extremely upsetting	5000.0	5000.0	Very upsetting							50000.0	50000.0	Extremely upsetting	5000.0	5000.0	Extremely upsetting							1000000.0	1000000.0	Extremely upsetting	1000000.0	1000000.0
			5.0	5.0	Extremely upsetting	20.0	20.0	Extremely upsetting	0.0	0.0	A little upsetting							200.0	1000.0	Extremely upsetting	10.0	50.0	Very upsetting	50.0	200.0	Extremely upsetting				0.0	0.0	A little upsetting				50.0	100.0	Extremely upsetting	10.0	10.0	Extremely upsetting	5.0	5.0	Very upsetting				0.0	0.0
500000.0	10000.0	Extremely upsetting	500.0	100.0	Extremely upsetting	100000.0	10000.0	Extremely upsetting	1000.0	100.0	Somewhat upsetting				50.0	0.0	A little upsetting	10000.0	10000.0	Extremely upsetting							5000.0	200.0	Somewhat upsetting							20000.0	1000.0	Very upsetting
50000.0	50000.0	Extremely upsetting	1000.0	1000.0	Extremely upsetting				0.0	0.0	Not at all upsetting							1000.0	1000.0	Extremely upsetting										5000.0	5000.0	Extremely upsetting				2500.0	2500.0	Extremely upsetting	2500.0	2500.0	Extremely upsetting	2500.0	2500.0	Extremely upsetting	100000000000000.0	1e+20	Extremely upsetting
1500000.0	1800000.0	Extremely upsetting				10000000.0	10000000.0	Extremely upsetting				500000.0	500000.0	Extremely upsetting	500000.0	800000.0	Very upsetting				500000.0	550000.0	Extremely upsetting	1000000.0	1200000.0	Extremely upsetting	500000.0	600000.0	Extremely upsetting				2000000.0	3000000.0	Extremely upsetting	800000.0	1000000.0	Extremely upsetting				500000.0	550000.0	Very upsetting
100.0	100.0	Extremely upsetting	500.0	1000000.0	Extremely upsetting	1000000.0	3000000.0	Extremely upsetting	40.0	10.0	Somewhat upsetting	10.0	10.0	Very upsetting	0.0	50.0	Somewhat upsetting	500.0	100000000.0	Extremely upsetting										50.0	25.0	Extremely upsetting	100.0	10.0	Extremely upsetting				15.0	20.0	Extremely upsetting	10.0	5.0	Extremely upsetting	100.0	200.0	Extremely upsetting	50000.0	18.0
1000.0	500.0	Extremely upsetting				10000.0	10000.0	Extremely upsetting	200.0	100.0	Extremely upsetting	700.0	400.0	Very upsetting	0.0	0.0	Not at all upsetting				5000.0	2000.0	Extremely upsetting							5000.0	1500.0	Extremely upsetting							1000.0	500.0	Extremely upsetting
2000.0	3000.0	Extremely upsetting	1000.0	2000.0	Extremely upsetting	100000.0	200000.0	Extremely upsetting				500.0	1000.0	Very upsetting	500.0	1000.0	Somewhat upsetting	10000.0	20000.0	Extremely upsetting				50000.0	10000.0	Extremely upsetting							5000.0	10000.0	Extremely upsetting	5000.0	10000.0	Extremely upsetting	5000.0	10000.0	Extremely upsetting				5000.0	10000.0	Extremely upsetting	50000.0	10000.0
100.0	100.0	Extremely upsetting	500.0	500.0	Extremely upsetting										100.0	80.0	Extremely upsetting	500.0	500.0	Extremely upsetting	500.0	500.0	Extremely upsetting	500.0	500.0	Extremely upsetting	150.0	70.0	Somewhat upsetting				300.0	250.0	Very upsetting	400.0	350.0	Extremely upsetting	300.0	300.0	Extremely upsetting				150.0	130.0	Very upsetting	500.0	500.0
			300.0	380.0	Extremely upsetting	100.0	50.0	Extremely upsetting	0.0	0.0	A little upsetting	100.0	50.0	Extremely upsetting	200.0	300.0	Extremely upsetting				100.0	200.0	Extremely upsetting										500.0	550.0	Extremely upsetting							100.0	200.0	Extremely upsetting				500.0	700.0
0.0	0.0	Extremely upsetting	0.0	0.0	Extremely upsetting										0.0	0.0	Extremely upsetting				0.0	0.0	Extremely upsetting	0.0	0.0	Extremely upsetting	0.0	0.0	Extremely upsetting	0.0	0.0	Extremely upsetting	0.0	0.0	Extremely upsetting							0.0	0.0	Extremely upsetting	0.0	0.0	Extremely upsetting
			10000.0	1000.0	Extremely upsetting	10000.0	0.0	Extremely upsetting	0.0	0.0	Not at all upsetting	100.0	0.0	Somewhat upsetting	1000.0	100.0	Somewhat upsetting	5000.0	1000.0	Extremely upsetting	1000.0	100.0	Very upsetting	0.0	0.0	Not at all upsetting										1000.0	100.0	Somewhat upsetting	1000.0	100.0	Somewhat upsetting	1000.0	100.0	Somewhat upsetting
200000.0	200000.0	Extremely upsetting	10000000000.0	10000000000.0	Extremely upsetting							100000000.0	100000000.0	Extremely upsetting	1000000.0	1000000.0	Extremely upsetting	5000000.0	5000000.0	Extremely upsetting										10000000.0	100000000.0	Extremely upsetting	10000000000.0	10000000000.0	Extremely upsetting				100000000.0	100000000.0	Extremely upsetting	50000000.0	50000000.0	Extremely upsetting	10000000000.0	10000000000.0	Extremely upsetting	1000000.0	1000000.0
			1.0	1.0	Extremely upsetting				3.0	0.0	A little upsetting	100.0	10000.0	Very upsetting													99.0	1.0	Extremely upsetting							10.0	150.0	Very upsetting				90.0	1.0	Extremely upsetting
1000.0	250.0	Extremely upsetting	100000.0	75000.0	Extremely upsetting				0.0	0.0	Somewhat upsetting				500.0	100.0	Somewhat upsetting	100000.0	75000.0	Extremely upsetting	50000.0	50000.0	Extremely upsetting	1000.0	100.0	Very upsetting				5000.0	3000.0	Extremely upsetting	5000.0	2500.0	Extremely upsetting							5000.0	5000.0	Extremely upsetting	5000.0	5000.0	Extremely upsetting
500.0	500.0	Very upsetting	0.0	0.0	Extremely upsetting	500.0	500.0	Extremely upsetting	0.0	0.0	Not at all upsetting										0.0	0.0	A little upsetting	0.0	0.0	Extremely upsetting	500.0	509.0	Extremely upsetting	500.0	500.0	Extremely upsetting				500.0	500.0	Very upsetting	500.0	500.0	Very upsetting	0.0	0.0	A little upsetting				500.0	500.0
			100000.0	200000.0	Extremely upsetting	2000.0	5000.0	Extremely upsetting				3000.0	3007.0	Extremely upsetting	100.0	200.0	Somewhat upsetting				3000.0	3000.0	Extremely upsetting	2000.0	3000.0	Extremely upsetting	3000.0	5000.0	Extremely upsetting				100000.0	1000000.0	Extremely upsetting										3000.0	30000.0	Extremely upsetting
5000.0	500000.0	Very upsetting	5000.0	50000.0	Somewhat upsetting				0.0	0.0	A little upsetting	0.0	0.0	Not at all upsetting	0.0	0.0	A little upsetting										5000.0	5000.0	Very upsetting	500.0	5000.0	Somewhat upsetting				5000.0	50000.0	Very upsetting	500.0	5090.0	Somewhat upsetting
			150000.0	200000.0	Extremely upsetting				200.0	500.0	A little upsetting				0.0	0.0	Not at all upsetting	750000.0	1000000.0	Extremely upsetting				0.0	10000000.0	Extremely upsetting							100000.0	500000.0	Very upsetting										75000.0	100000.0	Very upsetting	50000.0	10000000.0
1000000.0	0.0	Extremely upsetting	100000000000.0	0.0	Extremely upsetting				1000000.0	0.0	Extremely upsetting	1000000.0	0.0	Extremely upsetting				1000000000000.0	0.0	Extremely upsetting							100000000000.0	0.0	Extremely upsetting	1000000000.0	0.0	Extremely upsetting							1000000000.0	0.0	Extremely upsetting
10000.0	100000.0	Not at all upsetting							0.0	0.0	Not at all upsetting				3000000.0	350000.0	Not at all upsetting				40000000.0	45000000.0	Extremely upsetting				10000000.0	20000000.0	Extremely upsetting
			46.0	57.0	Extremely upsetting	7543.0	97.0	Extremely upsetting				897.0	738.0	Not at all upsetting	67.0	56.0	Extremely upsetting										780.0	56.0	Very upsetting	579.0	479.0	Somewhat upsetting	900.0	78.0	Extremely upsetting				864.0	864.0	Very upsetting							57.0	56.0
100.0	100.0	Extremely upsetting	500.0	500.0	Extremely upsetting	500.0	500.0	Extremely upsetting	500.0	500.0	Extremely upsetting	500.0	500.0	Extremely upsetting	100.0	100.0	Extremely upsetting	500.0	500.0	Extremely upsetting	500.0	500.0	Extremely upsetting	400.0	400.0	Extremely upsetting							250.0	250.0	Extremely upsetting	250.0	250.0	Extremely upsetting	500.0	500.0	Extremely upsetting				500.0	500.0	Extremely upsetting	500.0	500.0
			100000000.0	5000000.0	Extremely upsetting	100000000.0	1000000.0	Extremely upsetting	1e+51	1e+51	Extremely upsetting	0.0	0.0	Not at all upsetting	5000.0	1000.0	Somewhat upsetting	1000000000.0	50000000.0	Extremely upsetting				100000.0	10000.0	Extremely upsetting										100000.0	50000.0	Extremely upsetting	10000.0	1000.0	Very upsetting							1e+46	1.0000000000000001e+33
			10000.0	100.0	Extremely upsetting	10000.0	100.0	Extremely upsetting	35000.0	355.0	Extremely upsetting				100.0	100.0	Somewhat upsetting	100000.0	4000.0	Extremely upsetting	10000.0	777.0	Extremely upsetting	30000.0	300.0	Extremely upsetting							80000.0	800.0	Extremely upsetting	80000.0	8888.0	Extremely upsetting										25000.0	255.0
9000.0	1000.0	Extremely upsetting	8000.0	0.0	Extremely upsetting	8000.0	0.0	Extremely upsetting				9000.0	1000.0	Extremely upsetting				8000.0	0.0	Extremely upsetting	90000.0	0.0	Extremely upsetting	6000.0	0.0	Extremely upsetting				70000.0	0.0	Extremely upsetting	8000.0	0.0	Extremely upsetting				110000.0	0.0	Extremely upsetting	7000.0	0.0	Extremely upsetting	70000.0	0.0	Extremely upsetting	6000.0	0.0
10000.0	20000.0	Extremely upsetting	50000.0	50000.0	Extremely upsetting	50000.0	50000.0	Extremely upsetting	0.0	300.0	A little upsetting	2000.0	5000.0	Very upsetting	500.0	5000.0	Very upsetting	50000.0	50000.0	Extremely upsetting	40000.0	40000.0	Extremely upsetting	50000.0	50000.0	Extremely upsetting							50000.0	50000.0	Very upsetting	50000.0	50000.0	Extremely upsetting	50000.0	50000.0	Extremely upsetting				40000.0	40000.0	Very upsetting	50000.0	50000.0
			9999999.0	9999999.0	Somewhat upsetting	1000000.0	10000000.0	Very upsetting	0.0	0.0	Not at all upsetting	0.0	0.0	Not at all upsetting							99999.0	99999.0	Somewhat upsetting				99999.0	99999.0	Somewhat upsetting				10000000000000.0	999999999.0	Very upsetting	10000.0	100000.0	A little upsetting										1000000.0	10000000.0
						10000000.0	100000000.0	Extremely upsetting	1000000.0	1000000.0	Extremely upsetting	1000000.0	1000000.0	Very upsetting							100000000.0	100000000.0	Extremely upsetting				1000000000.0	1000000000.0	Extremely upsetting							1000000.0	1000000.0	Extremely upsetting
1000000000.0	1000000000.0	Extremely upsetting				1000000000000.0	1000000000000.0	Extremely upsetting				500000000.0	50000000000.0	Extremely upsetting	1000000000000.0	1000000000000.0	Extremely upsetting							500000000000.0	500000000000.0	Extremely upsetting				900000000000.0	900000000000.0	Extremely upsetting	1000000000000.0	1000000000000.0	Extremely upsetting	400000000000.0	400000000000.0	Extremely upsetting				1000000000000.0	1000000000000.0	Extremely upsetting	1000000000000.0	1000000000000.0	Extremely upsetting	1000000000000.0	1000000000000.0
0.0	0.0	Extremely upsetting	6.0	6.0	Extremely upsetting	0.0	0.0	Extremely upsetting	0.0	0.0	Extremely upsetting	0.0	0.0	Extremely upsetting	0.0	9.0	Extremely upsetting																9.0	99.0	Extremely upsetting				9.0	9.0	Extremely upsetting				9.0	8.0	Extremely upsetting	7.0	5.0
5.0	5.0	Extremely upsetting	2000.0	2000.0	Somewhat upsetting				5.0	5.0	Not at all upsetting	0.0	0.0	A little upsetting	0.0	0.0	Not at all upsetting	5.0	5.0	Extremely upsetting	5.0	5.0	Extremely upsetting	5.0	5.0	Extremely upsetting							5.0	5.0	Extremely upsetting	5.0	5.0	Extremely upsetting	5.0	5.0	Extremely upsetting
						500000.0	1000000.0	Extremely upsetting	200.0	500.0	Somewhat upsetting				1000000.0	1000000.0	Extremely upsetting	500000.0	1000000.0	Extremely upsetting	500000.0	1000000.0	Extremely upsetting	500000.0	1000000.0	Extremely upsetting				0.0	40000.0	Somewhat upsetting				40000.0	100000.0	Somewhat upsetting
10000.0	500.0	Extremely upsetting	500000.0	50000.0	Extremely upsetting				0.0	0.0	Not at all upsetting	50000.0	5000.0	Somewhat upsetting							1000.0	500.0	A little upsetting				1000.0	100.0	Very upsetting	20000.0	500.0	Very upsetting	100000.0	5000.0	Extremely upsetting							500000.0	500000.0	Extremely upsetting	2000.0	600.0	Somewhat upsetting
10000.0	3000.0	Extremely upsetting	9000.0	10.0	Extremely upsetting	10000.0	5000.0	Extremely upsetting	1200.0	500.0	A little upsetting				1000.0	10.0	Very upsetting							5000.0	1000.0	Extremely upsetting	1500.0	500.0	Very upsetting	200.0	10.0	Somewhat upsetting				3000.0	600.0	Extremely upsetting	3000.0	500.0	Very upsetting	8000.0	500.0	Extremely upsetting	10000.0	2000.0	Extremely upsetting
4.0	5.0	Very upsetting	5.0	4.0	Extremely upsetting	4.0	9.0	Somewhat upsetting	8.0	3.0	Very upsetting	7.0	4.0	Very upsetting	3.0	8.0	Very upsetting										9.0	3.0	Extremely upsetting	3.0	7.0	Very upsetting	6.0	8.0	Very upsetting				3.0	7.0	Extremely upsetting	7.0	8.0	Somewhat upsetting	1.0	5.0	Extremely upsetting
			40000.0	0.0	Very upsetting	10000.0	0.0	Very upsetting	0.0	0.0	Not at all upsetting	10000.0	0.0	Very upsetting				100000.0	0.0	Very upsetting	400000.0	0.0	Very upsetting	500000.0	0.0	Very upsetting				10000.0	10.0	Very upsetting	500000.0	0.0	Very upsetting							500000.0	0.0	Somewhat upsetting	50000.0	0.0	Somewhat upsetting	100000.0	0.0
			100000000.0	1000000000.0	Extremely upsetting	1000000.0	2000000.0	Extremely upsetting	0.0	0.0	Not at all upsetting	100000.0	50000.0	Extremely upsetting				10000000000.0	10000000000.0	Extremely upsetting				100000000.0	1000000.0	Extremely upsetting	100000000.0	100000000.0	Extremely upsetting				100000000.0	100000000.0	Extremely upsetting				100000000.0	100000000.0	Extremely upsetting				10000000000.0	10000000000.0	Extremely upsetting
8.0	4.0	Somewhat upsetting	4000.0	1000.0	Extremely upsetting							50.0	20.0	Somewhat upsetting	15.0	20.0	Very upsetting							1000.0	200.0	Extremely upsetting	1000.0	100.0	Extremely upsetting				300.0	50.0	Somewhat upsetting	1000.0	400.0	Very upsetting	50.0	10.0	Somewhat upsetting				5000.0	500.0	Extremely upsetting	200.0	80.0
20.0	50.0	Very upsetting	500.0	0.0	Extremely upsetting				0.0	0.0	A little upsetting				50.0	100.0	Very upsetting	100.0	500.0	Extremely upsetting				100.0	700.0	Extremely upsetting				20.0	50.0	Very upsetting				50.0	100.0	Extremely upsetting				50.0	100.0	Extremely upsetting
0.0	0.0	Extremely upsetting	0.0	0.0	Extremely upsetting	0.0	0.0	Extremely upsetting	0.0	0.0	Somewhat upsetting	0.0	0.0	Somewhat upsetting	0.0	0.0	Not at all upsetting										0.0	0.0	Extremely upsetting	0.0	0.0	Somewhat upsetting	0.0	0.0	Extremely upsetting	0.0	0.0	Extremely upsetting				0.0	0.0	Extremely upsetting				0.0	0.0
1000.0	1500.0	Extremely upsetting	50000.0	100000.0	Extremely upsetting				1254.0	1254587.0	Somewhat upsetting	300.0	500.0	Somewhat upsetting													5000.0	1000.0	Very upsetting				120.0	500.0	Extremely upsetting	50.0	100.0	Somewhat upsetting				150.0	1254.0	Very upsetting	1547.0	56871.0	Extremely upsetting
			0.0	0.0	Not at all upsetting							400.0	400.0	Extremely upsetting	0.0	0.0	Not at all upsetting													400.0	400.0	Extremely upsetting	400.0	400.0	Extremely upsetting	300.0	300.0	Extremely upsetting										400.0	400.0
			500.0	500.0	Extremely upsetting	5000.0	5000.0	Extremely upsetting	20.0	20.0	A little upsetting				5000.0	5000.0	Extremely upsetting	400.0	400.0	Extremely upsetting	600.0	600.0	Extremely upsetting	300.0	400.0	Extremely upsetting				200.0	200.0	Somewhat upsetting				400.0	400.0	Very upsetting	300.0	400.0	Extremely upsetting				567.0	67.0	Extremely upsetting	60.0	60.0
10000000.0	1000000.0	Extremely upsetting	100000000.0	10000000.0	Extremely upsetting				100000.0	1000000.0	Extremely upsetting	1000000.0	1000000.0	Extremely upsetting				1000000000.0	1000000000.0	Extremely upsetting				1000000.0	1000000.0	Extremely upsetting							1000000000.0	1000000000.0	Extremely upsetting	10000.0	10000.0	A little upsetting										100000000.0	100000000.0
			10000000.0	400000.0	Extremely upsetting	50000.0	100000.0	Extremely upsetting	1000.0	5000.0	Extremely upsetting	80000.0	5000.0	Extremely upsetting	800000.0	5000.0	Extremely upsetting							10000.0	1000.0	Very upsetting	9000000.0	100000.0	Extremely upsetting	8000000.0	100000.0	Extremely upsetting				800000.0	20000.0	Extremely upsetting				900000.0	50000.0	Extremely upsetting	100000.0	50000.0	Extremely upsetting
			9.0	9.0	Extremely upsetting	9.0	9.0	Extremely upsetting	2.0	2.0	A little upsetting	9.0	9.0	Extremely upsetting	9.0	9.0	Extremely upsetting	9.0	9.0	Extremely upsetting	8.0	9.0	Very upsetting	9.0	9.0	Extremely upsetting				9.0	9.0	Extremely upsetting							9.0	9.0	Extremely upsetting							9.0	9.0
			2500.0	7500.0	Extremely upsetting	4000.0	12000.0	Extremely upsetting							500.0	1500.0	Somewhat upsetting				3500.0	12000.0	Extremely upsetting	1500.0	3500.0	Very upsetting	2000.0	6000.0	Extremely upsetting				4000.0	12000.0	Extremely upsetting				4000.0	15000.0	Extremely upsetting	4000.0	15000.0	Extremely upsetting	3000.0	9000.0	Very upsetting
100.0	100.0	Very upsetting	20000.0	10000.0	Extremely upsetting	50000.0	50000.0	Extremely upsetting	0.0	0.0	Somewhat upsetting	1000.0	1000.0	Somewhat upsetting	100.0	100.0	Somewhat upsetting				20.0	20.0	Somewhat upsetting	500.0	500.0	Very upsetting																200.0	500.0	Extremely upsetting	8000.0	8000.0	Extremely upsetting
60000.0	60000.0	Extremely upsetting	10.0	10.0	Extremely upsetting	50.0	50.0	Extremely upsetting	4000.0	1000.0	Extremely upsetting				10.0	10.0	Extremely upsetting	4000.0	4000.0	Extremely upsetting	5000.0	2000.0	Extremely upsetting				15.0	15.0	Extremely upsetting	4000.0	2000.0	Extremely upsetting																15.0	8.0
100.0	100.0	Extremely upsetting	100.0	100.0	Extremely upsetting	100.0	100.0	Extremely upsetting				100.0	100.0	Extremely upsetting	100.0	100.0	Extremely upsetting				100.0	100.0	Extremely upsetting													100.0	100.0	Extremely upsetting							100.0	100.0	Extremely upsetting	100.0	100.0
100000.0	100000.0	Very upsetting	10000000.0	100000000.0	Extremely upsetting	10000000.0	10000000.0	Extremely upsetting	100.0	1000.0	Somewhat upsetting	1000.0	1000.0	Somewhat upsetting	100000.0	100000.0	Very upsetting				1000.0	1000.0	Somewhat upsetting	100000.0	100000.0	Very upsetting							100000000.0	100000000.0	Extremely upsetting	1000000.0	1000000.0	Very upsetting				10000.0	100000.0	Very upsetting
			5000.0	1000.0	Extremely upsetting	8000.0	400.0	Extremely upsetting	390.0	200.0	Somewhat upsetting				3000.0	300.0	Extremely upsetting	5000.0	300.0	Extremely upsetting				10000.0	300.0	Extremely upsetting	10000.0	400.0	Extremely upsetting	5000.0	300.0	Extremely upsetting				8000.0	300.0	Extremely upsetting	6000.0	100.0	Extremely upsetting				10000.0	1000.0	Extremely upsetting
100000.0	100000.0	Extremely upsetting	1000000000.0	1000000000.0	Extremely upsetting	1000000000.0	100000000.0	Extremely upsetting				10.0	10.0	Somewhat upsetting							1000.0	10000.0	Very upsetting	100000.0	100000.0	Extremely upsetting				50000.0	50000.0	Very upsetting				1000000.0	10000000.0	Very upsetting				3000.0	3000.0	Very upsetting				10000000.0	10000000.0
5000000000.0	5000000000.0	Extremely upsetting	2000000000.0	2000000000.0	Extremely upsetting				10000000.0	10000000.0	Extremely upsetting	2000000000.0	2000000000.0	Extremely upsetting				5000000000.0	5000000000.0	Extremely upsetting	2000000000.0	2000000000.0	Extremely upsetting							5000000000.0	5000000000.0	Extremely upsetting													10000000000.0	10000000000.0	Extremely upsetting
			10000.0	100.0	Extremely upsetting	1000.0	100.0	Extremely upsetting	300.0	100.0	Somewhat upsetting							1500000.0	100.0	Extremely upsetting							10000.0	100.0	Extremely upsetting	5000.0	100.0	Extremely upsetting	500000.0	100.0	Extremely upsetting										50000.0	100.0	Extremely upsetting	100000.0	100.0
1000.0	1000.0	Extremely upsetting	10000.0	5000.0	Extremely upsetting							2.0	2.0	A little upsetting	0.0	0.0	Not at all upsetting				18000.0	6000.0	Extremely upsetting	500.0	1000.0	Extremely upsetting							10000.0	3000.0	Extremely upsetting				1000.0	1000.0	Extremely upsetting	10000.0	1500.0	Extremely upsetting	20000.0	10000.0	Extremely upsetting
			300.0	300.0	Extremely upsetting	100.0	100.0	Extremely upsetting	300.0	300.0	Extremely upsetting	300.0	300.0	Extremely upsetting	100.0	100.0	Extremely upsetting				300.0	200.0	Extremely upsetting				200.0	200.0	Extremely upsetting				100.0	100.0	Extremely upsetting							100.0	100.0	Extremely upsetting
						50.0	50.0	Extremely upsetting				50.0	50.0	Extremely upsetting	50.0	50.0	Extremely upsetting	50.0	50.0	Extremely upsetting	50.0	50.0	Extremely upsetting	50.0	50.0	Extremely upsetting	50.0	50.0	Extremely upsetting							50.0	50.0	Extremely upsetting	50.0	50.0	Extremely upsetting	56.0	56.0	Extremely upsetting	50.0	50.0	Extremely upsetting
5000.0	10000.0	Extremely upsetting	1000.0	1200.0	Extremely upsetting	1500.0	500.0	Extremely upsetting	30.0	50.0	Very upsetting	50.0	70.0	Extremely upsetting	600.0	200.0	Extremely upsetting										800.0	890.0	Extremely upsetting	59.0	67.0	Extremely upsetting	5000.0	5790.0	Extremely upsetting	1000.0	1230.0	Extremely upsetting	600.0	700.0	Extremely upsetting	3000.0	3400.0	Extremely upsetting
150000000.0	150000000.0	Extremely upsetting				50.0	100.0	Extremely upsetting				1.5	10.0	A little upsetting	50.0	10.0	Very upsetting				500.0	700.0	Extremely upsetting				800.0	900.0	Very upsetting				500.0	800.0	Extremely upsetting	180000000.0	150000000.0	Extremely upsetting	80.0	100.0	Extremely upsetting	300.0	350.0	Extremely upsetting	400.0	700.0	Extremely upsetting	900.0	950.0
900.0	3000.0	A little upsetting	300.0	500.0	A little upsetting	200.0	100.0		200.0	299.0	A little upsetting	2000.0	3000.0	Somewhat upsetting	400.0	500.0	Very upsetting	20000.0	20000.0	Extremely upsetting																			6000.0	9000.0	A little upsetting	5000.0	6000.0	Extremely upsetting	3000.0	4000.0	Very upsetting
10000.0	50000.0	Extremely upsetting										5000.0	10000.0	Somewhat upsetting	10000.0	20000.0	Very upsetting	50000.0	100000.0	Extremely upsetting	50000.0	100000.0	Extremely upsetting										50000.0	100000.0	Extremely upsetting	10000.0	20000.0	Very upsetting	15000.0	50000.0	Extremely upsetting				10000.0	20000.0	Very upsetting
			10000.0	1000000.0	Extremely upsetting							100.0	1000.0	Somewhat upsetting	100.0	1000.0	A little upsetting	1000000.0	10000000.0	Extremely upsetting							100000.0	1000000.0	Very upsetting										1000.0	10000.0	Very upsetting				1000.0	10000.0	Very upsetting
4000.0	2000.0	Very upsetting	5000.0	1000.0	Extremely upsetting	10000.0	9000.0	Very upsetting	0.0	0.0	Not at all upsetting	2000.0	1000.0	Somewhat upsetting																4000.0	1000.0	Somewhat upsetting	10000.0	10000.0	Extremely upsetting							3000.0	1000.0	Very upsetting				7000.0	3000.0
10000.0	10000.0	Somewhat upsetting	10000000.0	10000000.0	Extremely upsetting	1000000.0	1000000.0	Very upsetting	1000.0	1000.0	Somewhat upsetting	1000.0	1000.0	A little upsetting				10000000.0	10000000.0	Extremely upsetting							1000000.0	1000000.0	Extremely upsetting	1000000.0	1000000.0	Extremely upsetting	10000000.0	10000000.0	Extremely upsetting				500000.0	500000.0	Very upsetting	10000.0	10000.0	Somewhat upsetting	10000000.0	10000000.0	Extremely upsetting
1000.0	5000.0	Very upsetting	5000.0	5000.0	Extremely upsetting	1500.0	10000.0	Extremely upsetting				0.0	0.0	A little upsetting	0.0	0.0	Not at all upsetting				2500.0	10000.0	Extremely upsetting				3500.0	3500.0	Extremely upsetting							1000.0	1000.0	Somewhat upsetting	5000.0	5000.0	Extremely upsetting
			20000000.0	10000000.0	Very upsetting							15000000.0	10000000.0	Very upsetting				5000000.0	60000000.0	Extremely upsetting	8000000.0	3000000.0	Extremely upsetting				1000000000000.0	5000000000.0	Not at all upsetting				589000.0	590000.0	Extremely upsetting							10000000.0	500000000.0	Extremely upsetting	590000000000.0	59900000.0	Not at all upsetting	68945699999.0	58000000000000.0
5000.0	3000.0	Very upsetting	5000.0	8000.0	Extremely upsetting				3000.0	4000.0	Very upsetting				6000.0	3000.0	Extremely upsetting	900.0	700.0	Very upsetting							9000.0	7000.0	Very upsetting	800.0	600.0	Very upsetting	8000.0	7000.0	Extremely upsetting	9000.0	7000.0	Extremely upsetting	1000.0	700.0	Extremely upsetting	5000.0	1599.0	Very upsetting
0.0	0.0	Not at all upsetting	10000.0	10000.0	Extremely upsetting	5000.0	5000.0	Very upsetting	0.0	0.0	Not at all upsetting							15000.0	10000.0	Extremely upsetting				1000.0	1000.0	Very upsetting	0.0	0.0	Not at all upsetting	0.0	0.0	Not at all upsetting													500.0	500.0	Somewhat upsetting
10000000.0	1000000.0	Extremely upsetting	5000.0	3000.0	Extremely upsetting	10000000.0	1000000.0	Extremely upsetting	5000.0	2000.0	Very upsetting	5000.0	3000.0	Extremely upsetting	50000.0	25000.0	Extremely upsetting							1000000.0	500000.0	Extremely upsetting	5000.0	3000.0	Extremely upsetting	4000.0	15000.0	Extremely upsetting				3000.0	1500.0	Very upsetting	53000.0	52000.0	Extremely upsetting	45000.0	2000.0	Extremely upsetting	600000.0	500000.0	Extremely upsetting	10000000.0	500000.0
5000.0	1000.0	Very upsetting	10000.0	5500.0	Very upsetting	1000.0	1010.0	Very upsetting	2500.0	1000.0	Very upsetting	2600.0	2750.0	Very upsetting	2500.0	500.0	Extremely upsetting				100000.0	1500.0	Very upsetting	600.0	850.0	Very upsetting				1500.0	1200.0	Very upsetting	950.0	390.0	Extremely upsetting				350.0	750.0	Very upsetting
2000.0	500.0	Very upsetting				100000.0	60000.0	Extremely upsetting	1000.0	500.0	Very upsetting													5000.0	3000.0	Extremely upsetting							5000.0	30000.0	Extremely upsetting	10000.0	6000.0	Very upsetting				10000.0	6000.0	Extremely upsetting
3000.0	4000.0	Extremely upsetting	5000.0	5500.0	Extremely upsetting	1500.0	3000.0	Extremely upsetting				500.0	500.0	Extremely upsetting				3500.0	4000.0	Extremely upsetting	6500.0	7000.0	Extremely upsetting				8000.0	8200.0	Extremely upsetting				9000.0	10000.0	Extremely upsetting	750.0	800.0	Extremely upsetting				890.0	900.0	Extremely upsetting
333.0	333.0	Not at all upsetting	3.0	3.0	Somewhat upsetting	222.0	22.0	Not at all upsetting	222.0	22.0	Not at all upsetting	222.0	22.0	Not at all upsetting	222.0	22.0	Not at all upsetting				222.0	22.0	Not at all upsetting													333.0	33.0	Not at all upsetting	222.0	22.0	Not at all upsetting							222.0	22.0
20.0	10.0	Not at all upsetting				20.0	20.0	Somewhat upsetting	20.0	20.0	Not at all upsetting							0.0	0.0	Not at all upsetting	10.0	10.0	Not at all upsetting	20.0	20.0	A little upsetting	10.0	10.0	Somewhat upsetting	20.0	20.0	Not at all upsetting	20.0	10.0	Very upsetting													20.0	20.0
30000.0	80000.0	Extremely upsetting	60000.0	70000.0	Extremely upsetting	50000.0	60000.0	Extremely upsetting	1000.0	2000.0	Not at all upsetting	1000.0	2000.0	Somewhat upsetting	5000.0	6000.0	Extremely upsetting	80000.0	80000.0	Extremely upsetting				60000.0	50000.0	Extremely upsetting							9000000.0	900000.0	Extremely upsetting	90000.0	90000.0	Extremely upsetting				90000.0	90000.0	Extremely upsetting	60000.0	70000.0	Extremely upsetting	80000.0	90000.0
59129696.0	59129696.0	Very upsetting	59129696.0	59129696.0	Very upsetting				59129696.0	59129696.0	Very upsetting	59129696.0	59129696.0	Very upsetting	59129696.0	59129696.0	Very upsetting				59129696.0	59129696.0	Very upsetting	59129696.0	59129696.0	Very upsetting										59129696.0	59129696.0	Very upsetting	59129696.0	59129696.0	Very upsetting				59129696.0	59129696.0	Very upsetting	59129696.0	59129696.0
1500.0	100.0	Extremely upsetting	50000.0	5000.0	Extremely upsetting										1000.0	100.0	Very upsetting																			5000.0	50.0	Extremely upsetting	25000.0	250.0	Extremely upsetting	10000.0	1000.0	Extremely upsetting	1000.0	100.0	Very upsetting	1000.0	100.0
1000000.0	2000000.0	Extremely upsetting	10000.0	100000.0	Extremely upsetting	800000.0	1500000.0	Extremely upsetting	1500.0	15000.0	Somewhat upsetting	800000.0	900000.0	Somewhat upsetting										1000000.0	15000000.0	Extremely upsetting				400000.0	800000.0	Extremely upsetting	800000.0	1000000.0	Extremely upsetting							400000.0	1000000.0	Extremely upsetting				900000.0	1500000.0
40.0	50.0	Very upsetting	76.0	98.0	Very upsetting	78.0	50.0	Very upsetting	50.0	60.0	Very upsetting				68.0	67.0	Extremely upsetting	50.0	10.0	Extremely upsetting				50.0	40.0	Very upsetting	76.0	56.0	Very upsetting				50.0	40.0	Very upsetting										65.0	67.0	Somewhat upsetting
200.0	200.0	Extremely upsetting	100.0	100.0	Extremely upsetting	90000.0	600.0	Extremely upsetting	100.0	100.0	Not at all upsetting										200.0	200.0	Extremely upsetting	22000.0	3000.0	Extremely upsetting							2000.0	200.0	Very upsetting	500.0	500.0	Extremely upsetting				200.0	100.0	A little upsetting	200.0	200.0	Very upsetting
			1000000000.0	1000000000.0	Extremely upsetting	1000000000.0	1000000000.0	Extremely upsetting				1000000000.0	1000000000.0	Somewhat upsetting				1000000000.0	1000000000.0	Extremely upsetting	1000000000.0	1000000000.0	Extremely upsetting				1000000000.0	1000000000.0	Extremely upsetting							1000000000.0	1000000000.0	Extremely upsetting				1000000000.0	1000000000.0	Extremely upsetting				1000000000.0	1000000000.0
50000.0	30000.0	A little upsetting	20000.0	50000.0	Not at all upsetting				0.0	0.0	Not at all upsetting				30000.0	300000.0	Somewhat upsetting	459000.0	2000000.0	Extremely upsetting										10000.0	300000.0	A little upsetting	50000.0	500000.0	A little upsetting				10000.0	100000.0	Extremely upsetting	700000.0	700000.0	Very upsetting	200000.0	200000.0	Extremely upsetting
			1000.0	1000.0	Extremely upsetting	1000.0	1000.0	Extremely upsetting	1000.0	500.0	Extremely upsetting				100.0	300.0	Extremely upsetting				1000.0	400.0	Extremely upsetting				1000.0	1000.0	Extremely upsetting	1000.0	1000.0	Extremely upsetting							1000.0	400.0	Extremely upsetting				1000.0	1000.0	Extremely upsetting	1000.0	400.0
						1000000.0	10000.0	Extremely upsetting	0.0	0.0	A little upsetting	200000.0	150000.0	Extremely upsetting	20000.0	1000.0	Extremely upsetting				1000000.0	50000.0	Extremely upsetting				1000000.0	500000.0	Extremely upsetting	0.0	0.0	Somewhat upsetting							10000000.0	400000.0	Extremely upsetting
			100000.0	100000.0	Extremely upsetting	1000000.0	1000000.0	Extremely upsetting				100.0	100.0	A little upsetting	10000.0	10000.0	Very upsetting							1000000.0	1000000.0	Extremely upsetting				1000.0	1000.0	Somewhat upsetting							10000.0	10000.0	Very upsetting							100000.0	100000.0
999999999.0	999999999.0	Extremely upsetting	9999999.0	9999999.0	Extremely upsetting							100.0	100.0	Somewhat upsetting	999999.0	999999.0	Extremely upsetting				999999999.0	999999999.0	Extremely upsetting										999999999.0	999999999.0	Extremely upsetting				9999999.0	99999999.0	Extremely upsetting	9999999.0	9999999.0	Very upsetting
			0.0	0.0	Very upsetting				0.0	0.0	Very upsetting	10.0	10.0	Not at all upsetting	20.0	10.0	Extremely upsetting	20.0	10.0	Extremely upsetting	100.0	100.0	Extremely upsetting				100.0	20.0	Extremely upsetting				10.0	40.0	Extremely upsetting				10.0	10.0	Extremely upsetting				100.0	100.0	Extremely upsetting
			700.0	0.0	Extremely upsetting							25.0	0.0	Somewhat upsetting	0.0	0.0	Not at all upsetting	1500.0	0.0	Extremely upsetting				500.0	0.0	Extremely upsetting							1500.0	0.0	Extremely upsetting							500.0	0.0	Extremely upsetting	500.0	0.0	Very upsetting	1500.0	0.0
100000.0	100000.0	Extremely upsetting	500000.0	100000.0	Extremely upsetting							50000.0	5000.0	Very upsetting	100000.0	100000.0	Extremely upsetting	600000.0	200000.0	Extremely upsetting							500000.0	20000.0	Very upsetting	100000.0	100000.0	Extremely upsetting							300000.0	100000.0	Very upsetting							700000.0	200000.0
1000.0	1000.0	Extremely upsetting										1000.0	1000.0	Very upsetting							1000.0	1000.0	Extremely upsetting	1000.0	1000.0	Extremely upsetting				1000.0	1000.0	Extremely upsetting	1000.0	1000.0	Extremely upsetting				1000.0	1000.0	Extremely upsetting
			150000.0	2500.0	Extremely upsetting	100.0	500.0	Very upsetting				500.0	1000.0	A little upsetting				75000.0	2000.0	Very upsetting	750.0	500.0	A little upsetting	10000.0	800.0	Very upsetting							100000.0	2000.0	Extremely upsetting	5000.0	1000.0	A little upsetting				3000.0	1000.0	Somewhat upsetting	30000.0	2000.0	Very upsetting	80000.0	1000.0
0.0	0.0	Not at all upsetting	0.0	0.0	Not at all upsetting										0.0	0.0	Not at all upsetting	0.0	0.0	Not at all upsetting	0.0	0.0	Not at all upsetting				0.0	0.0	Not at all upsetting							0.0	0.0	Not at all upsetting	0.0	0.0	Not at all upsetting							0.0	0.0
2000.0	0.0	Extremely upsetting							0.0	0.0	Extremely upsetting	5000.0	0.0	Extremely upsetting	0.0	0.0	A little upsetting	5000.0	0.0	Extremely upsetting	2000.0	100.0	Extremely upsetting										5000.0	0.0	Extremely upsetting	2000.0	0.0	Extremely upsetting	5000.0	0.0	Extremely upsetting	5000.0	0.0	Extremely upsetting
25000.0	0.0	Extremely upsetting	50000.0	0.0	Extremely upsetting	100000.0	0.0	Extremely upsetting				5000.0	0.0	Very upsetting							5000.0	0.0	Very upsetting	1000.0	0.0	A little upsetting				1000.0	0.0	A little upsetting																3000.0	0.0
			10000.0	3000.0	Extremely upsetting	7000.0	7000.0	Extremely upsetting	100.0	50.0	Somewhat upsetting	100.0	100.0	Very upsetting							1000.0	1000.0	Very upsetting	5000.0	5000.0	Extremely upsetting				500.0	500.0	Very upsetting	10000.0	10000.0	Extremely upsetting				4000.0	4000.0	Very upsetting	2000.0	2000.0	Very upsetting	3500.0	3500.0	Very upsetting
			500.0	500.0	Extremely upsetting							150.0	165.0	Very upsetting	800.0	100.0	Extremely upsetting				25.0	25.0	Somewhat upsetting	60.0	60.0	Extremely upsetting	5000.0	5000.0	Extremely upsetting	200.0	100.0	Extremely upsetting				80.0	85.0	Very upsetting	80.0	80.0	Very upsetting
			1e+30	6.75e+23	Extremely upsetting	1e+22	10000000000000.0	Extremely upsetting							6.72e+24	628000000000000.0	Extremely upsetting	88879866889.0	8766789.0	Extremely upsetting	1000000000000000.0	9.79e+16	Extremely upsetting	99999999.0	999999999.0	Extremely upsetting							888999.0	7765588.0	Extremely upsetting	99998878997.0	986557899.0	Extremely upsetting				2e+34	86680.0	Extremely upsetting	7.0	8.0	Extremely upsetting	9765323.0	976433.0
500.0	300.0	Extremely upsetting	500.0	100.0	Extremely upsetting	700.0	500.0	Extremely upsetting	0.0	0.0	A little upsetting							700.0	500.0	Extremely upsetting							500.0	300.0	Very upsetting	500.0	300.0	Extremely upsetting										400.0	200.0	Very upsetting	500.0	300.0	Very upsetting
1000000.0	10000000.0	Extremely upsetting	1000000.0	1000000.0	Extremely upsetting	10000000.0	5000000.0	Extremely upsetting	0.0	0.0	A little upsetting	0.0	0.0	Very upsetting	1000.0	5000.0	Somewhat upsetting										1000000.0	5000000.0	Extremely upsetting							1000000.0	2000000.0	Extremely upsetting	100000.0	100000.0	Extremely upsetting	1000000.0	2000000.0	Extremely upsetting
40.0	100.0	Very upsetting	10000000000.0	220000000000.0	Very upsetting	10.0	10.0	Extremely upsetting	25550.0	5000.0	A little upsetting	900.2	20.0	Somewhat upsetting	100.0	200.0	Somewhat upsetting				50000.0	5000.0	Extremely upsetting	3000.0	40000.0	A little upsetting							50200.0	10000.0	Somewhat upsetting	5000.0	10000.0	Very upsetting	56000.0	55500.0	Not at all upsetting	70000.0	50000.0	Extremely upsetting	50000.0	1000.0	Very upsetting	20.0	30.0
			5000.0	4000.0	Extremely upsetting	100000.0	0.0	Extremely upsetting	0.0	0.0	Not at all upsetting	100.0	0.0	Somewhat upsetting										2000.0	500.0	Extremely upsetting				2000.0	0.0	Extremely upsetting	100000.0	0.0	Extremely upsetting				900.0	0.0	Very upsetting				30000.0	0.0	Extremely upsetting
			1000000.0	1000000.0	Extremely upsetting	10000000.0	0.0	Extremely upsetting							1000.0	0.0	Somewhat upsetting				100000.0	250000.0	Extremely upsetting				1000000.0	100001.0	Extremely upsetting							30000.0	40000.0	Extremely upsetting				5000.0	10000.0	Very upsetting
			5000000000.0	5000000000000.0	Extremely upsetting				0.0	0.0	Not at all upsetting	98000000000.0	80000000000.0	Extremely upsetting				9000000000000000.0	9500000000000.0	Extremely upsetting	4500000000.0	60000000000.0	Extremely upsetting	5400000000.0	5000000000.0	Extremely upsetting	9800000000.0	9000000000.0	Extremely upsetting	780000000.0	7000000000.0	Extremely upsetting	8000000000.0	7000000000.0	Extremely upsetting				16000000.0	200000000.0	Extremely upsetting				9800000000.0	9000000.0	Extremely upsetting	7000000000.0	750000000.0
			400000.0	5000000.0	Extremely upsetting	500000.0	100000.0	Extremely upsetting	5000.0	10000.0	Very upsetting	30000.0	1000.0	Somewhat upsetting							200000.0	3000000.0	Extremely upsetting	250000.0	1000000.0	Extremely upsetting				15000.0	50000.0	Extremely upsetting	400000.0	3000000.0	Extremely upsetting							120000.0	1000000.0	Extremely upsetting	120000.0	2000000.0	Extremely upsetting
65.0	53.0	A little upsetting													754.0	455.0	Very upsetting													544.0	544.0	Somewhat upsetting	544.0	544.0	Extremely upsetting							55.0	55.0	A little upsetting
23.0	34.0	Very upsetting		500.0	Extremely upsetting	5.0	34.0	Very upsetting	65.0	21.0	Very upsetting		34.0	Extremely upsetting										0.0	0.0	A little upsetting	54.0	32.0	Very upsetting	45.0	65.0	Very upsetting				4.0	5.0	Very upsetting										0.0	23.0
			1000000.0	1000000.0	Extremely upsetting							1000.0	900.0	Very upsetting				6000000.0	7000000.0	Extremely upsetting	900000000000.0	900000000000.0	Extremely upsetting	2000.0	2000.0	Very upsetting										90000000000.0	90000000000.0	Extremely upsetting	80000000000.0	90000000000.0	Extremely upsetting	5000000.0	5000000.0	Extremely upsetting
100000.0	2000000.0	Extremely upsetting	1000000.0	2000000.0	Extremely upsetting	100.0	150.0	Extremely upsetting				70.0	100.0	Very upsetting	50000.0	70000.0	Somewhat upsetting	1000000.0	2000000.0	Extremely upsetting							250000.0	500000.0	Extremely upsetting	100000.0	200000.0	Extremely upsetting							150000.0	300000.0	Very upsetting				1000000.0	1.5	Extremely upsetting	500000.0	1000000.0
5000.0	1000.0	Extremely upsetting				20000.0	20000.0	Extremely upsetting				2000.0	1000.0	Somewhat upsetting													10000.0	8000.0	Extremely upsetting	5000.0	3000.0	Extremely upsetting	20000.0	18000.0	Extremely upsetting							15000.0	8000.0	Extremely upsetting
			100000000.0	100000000.0	Extremely upsetting	1000000000.0	1000000000.0	Extremely upsetting	0.0	0.0	Not at all upsetting				1000000.0	1000000.0	Somewhat upsetting	20000000.0	20000000.0	Extremely upsetting	10000000.0	10000000.0	Very upsetting							0.0	0.0	A little upsetting	150000000.0	100000000.0	Extremely upsetting				20000000.0	20000000.0	Very upsetting				0.0	0.0	A little upsetting
			250000.0	1000000.0	Extremely upsetting	100000.0	100000.0	Extremely upsetting	0.0	0.0	A little upsetting				150.0	150.0	A little upsetting							10000.0	50000.0	Extremely upsetting	230000.0	600000.0	Extremely upsetting																100000.0	850000.0	Extremely upsetting	80000.0	780000.0
70000.0	20000.0	Extremely upsetting				10000.0	5000.0	Very upsetting	700.0	100.0	Extremely upsetting	1000.0	1000.0	Very upsetting	0.0	0.0	A little upsetting	90000.0	3000.0	Extremely upsetting	50000.0	3000.0	Extremely upsetting	5000.0	2000.0	Extremely upsetting							80000.0	2000.0	Extremely upsetting							4000.0	100.0	Extremely upsetting	100000.0	3000.0	Extremely upsetting
1.0	1.0	Extremely upsetting	1.0	50.0	Extremely upsetting	1.0	5000.0	Extremely upsetting				500.0	100.0	Somewhat upsetting	1.0	600.0	Extremely upsetting										100.0	50.0	Extremely upsetting				1.0	50.0	Extremely upsetting							100.0	50.0	Extremely upsetting
			400.0	100.0	Extremely upsetting	400.0	300.0	Extremely upsetting				200.0	400.0	Extremely upsetting	400.0	100.0	Extremely upsetting	200.0	300.0	Extremely upsetting							500.0	400.0	Extremely upsetting							500.0	400.0	Extremely upsetting	500.0	100.0	Extremely upsetting							600.0	500.0
500000.0	1500000.0	Very upsetting	1000000.0	2000000.0	Extremely upsetting				40000.0	80000.0	A little upsetting				40000.0	60000.0	Somewhat upsetting	5000000.0	50000000.0	Extremely upsetting	500000.0	2000000.0	Somewhat upsetting	500000.0	2000000.0	Very upsetting																			5000000.0	25000000.0	Extremely upsetting	1000000.0	50000000.0
2000.0	100.0	Very upsetting	8000.0	3000.0	Extremely upsetting	5000.0	1000.0	Extremely upsetting	1000.0	100.0	Somewhat upsetting	1000.0	100.0	Very upsetting	1000.0	200.0	A little upsetting							5000.0	1000.0	Extremely upsetting							6000.0	2000.0	Very upsetting				7000.0	2000.0	Extremely upsetting				6000.0	1000.0	Very upsetting
						100000.0	1000.0	Extremely upsetting	200.0	100.0	Somewhat upsetting	1000.0	200.0	A little upsetting				100.0	0.0	Somewhat upsetting	1000.0	200.0	Not at all upsetting							400.0	10.0	Somewhat upsetting				2000.0	100.0	Extremely upsetting	0.0	0.0	Not at all upsetting				10000.0	200.0	Extremely upsetting
			1000.0	0.0	Extremely upsetting				10.0	10.0	Somewhat upsetting	100000.0	100000.0	Somewhat upsetting																1000000.0	1000000.0	Extremely upsetting	100000.0	100000.0	Extremely upsetting				1000000.0	1000000.0	Extremely upsetting				50000000.0	50000000.0	Extremely upsetting	5000000.0	5000000.0
10000.0	1000.0	Extremely upsetting				15000.0	2000.0	Extremely upsetting	0.0	0.0	Not at all upsetting				10000.0	500.0	Extremely upsetting	100000.0	2000.0	Extremely upsetting				90000.0	5000.0	Extremely upsetting	60000.0	1000.0	Extremely upsetting				50000.0	1000.0	Extremely upsetting	50000.0	1000.0	Extremely upsetting							20000.0	1000.0	Extremely upsetting
100000.0	500000.0	Extremely upsetting	100000.0	1000000.0	Extremely upsetting	200000.0	500000.0	Extremely upsetting							15000.0	30000.0	Extremely upsetting	150000.0	500000.0	Extremely upsetting													150000.0	300000.0	Extremely upsetting	50000.0	150000.0	Extremely upsetting	100000.0	50000.0	Extremely upsetting	100000.0	500000.0	Extremely upsetting				100000.0	500000.0
			1.0	1.0	Extremely upsetting										0.0	0.0	A little upsetting	9.0	9.0	Extremely upsetting							9.0	9.0	Extremely upsetting				9.0	9.0	Extremely upsetting	9.0	9.0	Extremely upsetting				9.0	9.0	Extremely upsetting				9.0	9.0
2.0	2.0	Very upsetting				2.0	2.0	Very upsetting	2.0	2.0	Very upsetting				2.0	2.0	Very upsetting	5.0	6.0	Extremely upsetting	5.0	5.0	Very upsetting										3.0	3.0	Very upsetting													6.0	6.0
			100000000.0	0.0	Very upsetting	10000.0	10.0	Extremely upsetting	100.0	10.0	Very upsetting							10000.0	0.0	Very upsetting							100000.0	0.0	Extremely upsetting	50000.0	0.0	Very upsetting							10000.0	0.0	Very upsetting				10000.0	1.0	Extremely upsetting	100000.0	0.0
			10000000.0	1000000.0	Extremely upsetting	500000.0	500000.0	Extremely upsetting				50000.0	10000.0	Somewhat upsetting	5000.0	5000.0	Very upsetting	1000000.0	1000000.0	Extremely upsetting	1000000.0	1000000.0	Extremely upsetting	0.0	10000.0	A little upsetting	1000000.0	1000000.0	Extremely upsetting				500000.0	500000.0	Extremely upsetting				100000.0	100000.0	Extremely upsetting	10000.0	10000.0	Very upsetting
			20000.0	50.0	Extremely upsetting	30.0	70.0	Very upsetting	10.0	20.0	Somewhat upsetting	10.0	20.0	Very upsetting	100.0	200.0	Extremely upsetting	10.0	300.0	Extremely upsetting	50.0	100.0	Extremely upsetting										20.0	40.0	Extremely upsetting				10.0	30.0	Extremely upsetting				20.0	50.0	Extremely upsetting
2000.0	2750.0	Extremely upsetting	5000.0	6000.0	Extremely upsetting	500.0	600.0	Extremely upsetting	0.0	0.0	Not at all upsetting	500.0	1000.0	A little upsetting	400.0	350.0	Very upsetting	5000.0	6000.0	Extremely upsetting	3000.0	5000.0	Extremely upsetting	350.0	500.0	Very upsetting										10000.0	12000.0	Extremely upsetting	8000.0	8500.0	Extremely upsetting				1000.0	2000.0	Extremely upsetting	2000.0	2750.0
			5000.0	10000.0	Extremely upsetting	999999.0	29999.0	Extremely upsetting				25999.0	21999.0	Somewhat upsetting	1000.0	1000.0	Very upsetting	12999.0	12999.0	Extremely upsetting				99999.0	39999.0	Extremely upsetting				299999.0	39999.0	Extremely upsetting	999999.0	29999.0	Extremely upsetting										99999.0	19999.0	Extremely upsetting
9000000000000.0	6000.0	Extremely upsetting	30000.0	30000.0	Extremely upsetting	900000000000.0	10.0	Extremely upsetting				1000.0	500.0	A little upsetting	20.0	20.0	A little upsetting	100000.0	100000.0	Extremely upsetting	500000.0	10.0	Extremely upsetting							5000.0	8000.0	Extremely upsetting	100000.0	100000.0	Extremely upsetting	1000.0	1000.0	Very upsetting				10000.0	100000.0	Extremely upsetting	9000000.0	10.0	Extremely upsetting	50000.0	50000.0
100.0	20.0	Very upsetting	1000.0	100.0	Extremely upsetting	2000.0	200.0	Extremely upsetting	20.0	5.0	A little upsetting													1000.0	20.0	Extremely upsetting	1000.0	20.0	Somewhat upsetting				1000.0	100.0	Extremely upsetting	1000.0	50.0	Very upsetting							1000.0	100.0	Very upsetting
20000.0	20000.0	Extremely upsetting	5000.0	5000.0	Extremely upsetting				200.0	300.0	A little upsetting	15000.0	15000.0	Very upsetting							10000.0	10000.0	Extremely upsetting	15000.0	15000.0	Extremely upsetting	20000.0	20000.0	Extremely upsetting	12000.0	12000.0	Very upsetting	20000.0	20000.0	Extremely upsetting	6000.0	6000.0	Very upsetting				15000.0	15000.0	Extremely upsetting	20000.0	20000.0	Extremely upsetting
5.0	3.0	Extremely upsetting	5.0	7.0	Somewhat upsetting							8.0	6.0	Extremely upsetting	5.0	9.0	Extremely upsetting										7.0	5.0	Very upsetting	4.0	3.0	Somewhat upsetting										7.0	8.0	Extremely upsetting
			1000.0	1200.0	Extremely upsetting	10000.0	12000.0	Extremely upsetting	0.0	0.0	Not at all upsetting	500.0	760.0	Very upsetting							1000.0	1250.0	Extremely upsetting	4500.0	5000.0	Extremely upsetting							35000.0	15000.0	Very upsetting	10000.0	12000.0	Extremely upsetting							10000.0	12000.0	Extremely upsetting
10000.0	100000.0	Extremely upsetting	10000000.0	10000000.0	Extremely upsetting				50000.0	50000.0	Somewhat upsetting	100000.0	100000.0	Extremely upsetting	50000.0	150000.0	Very upsetting							200000.0	200000.0	Extremely upsetting	500000.0	500000.0	Extremely upsetting	500000.0	500000.0	Very upsetting				500000.0	500000.0	Very upsetting	200000.0	200000.0	Very upsetting	50000.0	50000.0	Somewhat upsetting
400.0	400.0	Extremely upsetting	5000000.0	500000.0	Extremely upsetting	5004977.0	77263663.0	Extremely upsetting	1000000.0	100000.0	Extremely upsetting	400.0	5000.0	Very upsetting	5000.0	6000.0	Extremely upsetting	3000.0	3000.0	Extremely upsetting	500000.0	40000.0	Very upsetting	4000.0	4000.0	Extremely upsetting	20000.0	30000.0	Extremely upsetting							4048484.0	494847.0	Very upsetting
1000.0	100.0	Very upsetting	1000.0	100.0	Extremely upsetting				0.0	0.0	A little upsetting	100.0	100.0	Very upsetting				1000.0	100.0	Very upsetting				1000.0	100.0	Extremely upsetting	1000.0	100.0	Very upsetting	1000.0	100.0	Very upsetting	1000.0	100.0	Very upsetting							1000.0	100.0	Very upsetting	1000.0	100.0	Very upsetting
3000.0	15000.0	Extremely upsetting	150000.0	300000.0	Extremely upsetting				1000.0	1500.0	Somewhat upsetting				1000.0	3000.0	Very upsetting	40000.0	70000.0	Extremely upsetting	40000.0	70000.0	Extremely upsetting				4000.0	9000.0	Extremely upsetting	15000.0	40000.0	Extremely upsetting																60000.0	80000.0
40000.0	100000.0	Extremely upsetting	1000000.0	1000000.0	Extremely upsetting							30000.0	200000.0	Very upsetting	5000.0	20000.0	Somewhat upsetting				0.0	0.0	Somewhat upsetting				1000000.0	2000000.0	Extremely upsetting	70000.0	300000.0	Extremely upsetting				100000.0	500000.0	Extremely upsetting	70000.0	100000.0	Extremely upsetting				500000.0	1500000.0	Extremely upsetting
100.0	100.0	Extremely upsetting	0.0	0.0	Not at all upsetting							50.0	70.0	Extremely upsetting	0.0	0.0	Not at all upsetting							0.0	0.0	Not at all upsetting	0.0	0.0	Not at all upsetting	0.0	0.0	Very upsetting										0.0	0.0	Somewhat upsetting				1000.0	5000.0
1000.0	300.0	Extremely upsetting	15000.0	7000.0	Extremely upsetting				5000.0	1000.0	Extremely upsetting	5000.0	1000.0	Extremely upsetting	10000.0	3000.0	Extremely upsetting	10000.0	5000.0	Extremely upsetting				1000.0	100.0	Somewhat upsetting										3000.0	1000.0	Very upsetting										1000.0	100.0
1000.0	100.0	Extremely upsetting	50000.0	100000.0	Extremely upsetting				100.0	50.0	Somewhat upsetting	100.0	200.0	A little upsetting										50000.0	100000.0	Extremely upsetting	50000.0	100000.0	Extremely upsetting	1000.0	1500.0	Very upsetting	3000.0	5000.0	Extremely upsetting	1500.0	2000.0	Extremely upsetting				40000.0	50000.0	Extremely upsetting	40000.0	40000.0	Extremely upsetting	50000.0	100000.0
100000.0	1000000.0	Extremely upsetting	1000000.0	1000000.0	Extremely upsetting	1000000000.0	1000000000.0	Extremely upsetting	100.0	100.0	A little upsetting	100000.0	100000.0	Very upsetting	100000.0	100000.0	Somewhat upsetting				1000000000.0	1000000000.0	Extremely upsetting	0.0	100000.0	Extremely upsetting	100000.0	100000.0	Very upsetting	100000.0	100000.0	Extremely upsetting							1000000.0	1000000.0	Extremely upsetting				100000.0	100000.0	Extremely upsetting
						1000.0	20.0	Extremely upsetting	100.0	50.0	Extremely upsetting				0.0	0.0	Extremely upsetting	1000.0	0.0	Extremely upsetting				100.0	0.0	Extremely upsetting	100000.0	0.0	Extremely upsetting										1000.0	50.0	Extremely upsetting							2000.0	0.0
1000000.0	200000.0	Very upsetting	10000000.0	5000000.0	Extremely upsetting				500000.0	300000.0	Somewhat upsetting	3000000.0	1500000.0	Very upsetting	400000.0	100000.0	Somewhat upsetting	10000000.0	5000000.0	Extremely upsetting				3000000.0	2000000.0	Extremely upsetting							5000000.0	3000000.0	Extremely upsetting	5000000.0	2000000.0	Very upsetting	1000000.0	500000.0	Very upsetting	3000000.0	2000000.0	Very upsetting	1000000.0	600000.0	Somewhat upsetting	1000000.0	500000.0
1000.0	1000.0	Extremely upsetting	10000.0	10000.0	Extremely upsetting							1000.0	1000.0	Somewhat upsetting	0.0	0.0	Not at all upsetting	20000.0	10000.0	Extremely upsetting													20000.0	20000.0	Extremely upsetting	10000.0	5000.0	Extremely upsetting	10000.0	10000.0	Extremely upsetting
20000.0	10.0	Extremely upsetting	3000.0	20.0	Extremely upsetting	1000.0	2000.0	Extremely upsetting	10.0	0.0	Not at all upsetting	50.0	20.0	Somewhat upsetting							2000.0	11.0	Extremely upsetting	2000.0	10.0	Extremely upsetting	20000.0	10.0	Extremely upsetting	1000.0	0.0	Very upsetting	20000.0	1.0	Extremely upsetting	10000.0	20.0	Extremely upsetting				10000.0	1.0	Extremely upsetting	5000.0	100.0	Extremely upsetting
3000000.0	2000000.0	Extremely upsetting	2000000.0	1000000.0	Extremely upsetting							1000000.0	500000.0	Extremely upsetting	0.0	0.0	Not at all upsetting										5000000.0	2000000.0	Extremely upsetting	2000000.0	1000000.0	Extremely upsetting										2000000.0	1000000.0	Extremely upsetting
10000.0	20000.0	Extremely upsetting				200.0	400.0	Extremely upsetting	200.0	500.0	Very upsetting				300.0	2000.0	Very upsetting	1000.0	3000.0	Extremely upsetting	100.0	300.0	Very upsetting				5000.0	20000.0	Extremely upsetting							1000.0	3000.0	Extremely upsetting	2000.0	5000.0	Extremely upsetting	200.0	1000.0	Very upsetting
500000.0	1000000.0	Extremely upsetting	1e+20	1e+36	Extremely upsetting							1000000.0	1e+16	Very upsetting	1000000000.0	1000000000000.0	Extremely upsetting	10000000000000.0	1e+27	Extremely upsetting	5000000.0	1000000000.0	Very upsetting				1000000000000.0	1e+23	Extremely upsetting							100000000000000.0	1e+24	Extremely upsetting	1000000.0	10000000000000.0	Very upsetting							1e+18	1e+28
			5000.0	10000.0	Extremely upsetting							2000.0	3000.0	Extremely upsetting	700.0	1000.0	Very upsetting				7000.0	9000.0	Extremely upsetting	30000.0	40000.0	Extremely upsetting	80000.0	90000.0	Extremely upsetting													10000.0	35000.0	Extremely upsetting
1000.0	1000.0	Extremely upsetting	3500.0	3500.0	Extremely upsetting				150.0	100.0	Somewhat upsetting	600.0	600.0	Extremely upsetting	0.0	0.0	Not at all upsetting	3000.0	3000.0	Extremely upsetting				2000.0	1000.0	Extremely upsetting							3500.0	3500.0	Extremely upsetting				1500.0	1500.0	Extremely upsetting
			9.0	9.0	Extremely upsetting	9.0	9.0	Extremely upsetting	0.0	0.0	Not at all upsetting				9.0	9.0	Extremely upsetting							9.0	9.0	Extremely upsetting				9.0	9.0	Extremely upsetting				9.0	9.0	Extremely upsetting										9.0	9.0
100000.0	5000000.0	Extremely upsetting							2000.0	5000.0	A little upsetting	20000.0	10000.0	Very upsetting	700000.0	6000000.0	Very upsetting	100000000.0	10000000.0	Extremely upsetting							100000.0	1000000.0	Very upsetting	7000000.0	800000.0	Extremely upsetting	500000.0	500000.0	Very upsetting							50000.0	100000.0	Very upsetting
5000.0	10000.0	Extremely upsetting				12000.0	18000.0	Extremely upsetting	0.0	0.0	A little upsetting				0.0	0.0	Not at all upsetting	13000.0	16000.0	Extremely upsetting																7000.0	20000.0	Very upsetting	3500.0	4200.0	Very upsetting							22000.0	30000.0
			30.0	10.0	Extremely upsetting				5.0	5.0	Somewhat upsetting				0.0	0.0	Not at all upsetting				30.0	10.0	Extremely upsetting	40.0	20.0	Extremely upsetting				100.0	50.0	Extremely upsetting													20.0	10.0	Extremely upsetting	10.0	5.0
			500.0	50.0	Very upsetting	1000.0	500.0	Extremely upsetting	100.0	50.0	A little upsetting				100.0	50.0	Somewhat upsetting				500.0	50.0	Very upsetting							100.0	50.0	Somewhat upsetting	1000.0	500.0	Extremely upsetting				500.0	50.0	Very upsetting				500.0	50.0	Very upsetting
10.0	5.0	Extremely upsetting	30.0	30.0	Extremely upsetting							50.0	100.0	Somewhat upsetting	500.0	1000.0	Extremely upsetting							10.0	6.0	Extremely upsetting	30.0	30.0	Extremely upsetting	10.0	5.0	Extremely upsetting	50.0	50.0	Extremely upsetting	20.0	10.0	Extremely upsetting	1000.0	1500.0	Extremely upsetting	10.0	10.0	Extremely upsetting	40.0	20.0	Extremely upsetting
			10000.0	10000.0	Extremely upsetting	70.0	50.0	Somewhat upsetting	1200.0	1356.0	Extremely upsetting				60.0	40.0	Somewhat upsetting	20000.0	1000.0	Extremely upsetting							6889.0	5677.0	Extremely upsetting	500.0	400.0	Very upsetting				6.0	60.0	Very upsetting				100000.0	1000.0	Extremely upsetting	10000.0	366.0	Somewhat upsetting	2000.0	1000.0
			900000.0	200000000.0	Extremely upsetting	20000.0	100000.0	Extremely upsetting	300.0	400.0	Somewhat upsetting	5000.0	15000.0	Extremely upsetting							50000.0	150000.0	Extremely upsetting	300000.0	800000.0	Extremely upsetting							100000.0	1000000.0	Extremely upsetting	200000.0	600000.0	Extremely upsetting	300000.0	600000.0	Extremely upsetting	50000.0	150000.0	Extremely upsetting	500000.0	900000.0	Extremely upsetting
1000.0	1000.0	Very upsetting	5000.0	5000.0	Extremely upsetting							500.0	500.0	Somewhat upsetting	400.0	300.0	Somewhat upsetting				0.0	0.0	Not at all upsetting				10000.0	10000.0	Extremely upsetting	500.0	500.0	Very upsetting	10000.0	10000.0	Extremely upsetting	5000.0	10000.0	Extremely upsetting										2000.0	2000.0
40.0	30.0	Extremely upsetting				80.0	99.0	Extremely upsetting	0.0	0.0	Not at all upsetting	20.0	10.0	Somewhat upsetting				56.0	70.0	Extremely upsetting				40.0	60.0	Extremely upsetting	36.0	50.0	Very upsetting				23.0	28.0	Very upsetting	20.8	42.0	Very upsetting							19.0	25.0	Very upsetting
30000.0	0.0	Extremely upsetting				10000.0	0.0	Extremely upsetting				20.0	0.0	A little upsetting	2000.0	0.0	Very upsetting				10000.0	0.0	Extremely upsetting				30000.0	0.0	Extremely upsetting				50000.0	0.0	Extremely upsetting	100.0	0.0	Very upsetting	1000.0	0.0	Somewhat upsetting
3.0	0.0	Not at all upsetting				0.0	0.0	Not at all upsetting	0.0	0.0	Not at all upsetting	0.0	0.0	Not at all upsetting										0.0	0.0	Not at all upsetting													0.0	0.0	Not at all upsetting				0.0	0.0	Not at all upsetting
250000000.0	30000000.0	Extremely upsetting	250000000.0	30000000.0	Extremely upsetting	100000000.0	15000000.0	Extremely upsetting				100000000.0	15000000.0	Extremely upsetting				300000000.0	25000000.0	Extremely upsetting							250000000.0	32000000.0	Extremely upsetting				400000000.0	36000000.0	Extremely upsetting				250000000.0	25000000.0	Extremely upsetting	150000000.0	17000000.0	Extremely upsetting				400000000.0	35000000.0
25000.0	30000.0	Extremely upsetting	200000.0	200000.0	Extremely upsetting	1000.0	5000.0	Extremely upsetting	100.0	150.0	Somewhat upsetting				1000.0	2000.0	Extremely upsetting				3000.0	4000.0	Extremely upsetting	100000.0	250000.0	Extremely upsetting	10000.0	10000.0	Extremely upsetting	1000.0	1500.0	Extremely upsetting							50000.0	75000.0	Extremely upsetting	20000.0	22000.0	Extremely upsetting	5000.0	5000.0	Extremely upsetting	20000.0	20000.0
20000.0	20000.0	Extremely upsetting	10000.0	20000.0	Extremely upsetting	100000.0	100000.0	Extremely upsetting	0.0	0.0	A little upsetting	5000.0	8000.0	Very upsetting				20000.0	20000.0	Extremely upsetting				0.0	10000.0	Extremely upsetting							30000.0	30000.0	Extremely upsetting	3000.0	3000.0	Extremely upsetting				5000.0	5000.0	Extremely upsetting
100000.0	80000.0	Extremely upsetting	100000.0	50000.0	Very upsetting	100000.0	50000.0	Extremely upsetting				3000.0	1500.0	Very upsetting				2500.0	1500.0	Somewhat upsetting							50000.0	40000.0	Very upsetting	5000.0	1000.0	Somewhat upsetting	500000.0	500000.0	Extremely upsetting	100000.0	50000.0	Somewhat upsetting				100000.0	50000.0	Extremely upsetting
500000000.0	0.0	Not at all upsetting	50000000.0	0.0	Not at all upsetting	5000000000.0	0.0	Not at all upsetting	10000.0	0.0	Not at all upsetting				20000000.0	0.0	Not at all upsetting	20000000.0	0.0	Not at all upsetting	20000000.0	0.0	Not at all upsetting				200000000.0	0.0	Not at all upsetting	20000000.0	0.0	Not at all upsetting				200000000.0	0.0	Not at all upsetting				20000000.0	0.0	Not at all upsetting	200000000.0	0.0	Not at all upsetting	200000000.0	0.0
			6.0	79.0	Somewhat upsetting	4.0	6.0	Somewhat upsetting	78.0	83.0	Somewhat upsetting	86.0	75.0	Very upsetting										47.0	36.0	Somewhat upsetting	45.0	53.0	A little upsetting	53.0	46.0	Very upsetting	47.0	46.0	Somewhat upsetting	75.0	36.0	Extremely upsetting	36.0	58.0	Very upsetting	57.0	46.0	Somewhat upsetting	57.0	75.0	Very upsetting
			50.0	100.0	Extremely upsetting	50000.0	100000.0	Extremely upsetting	0.0	0.0	Not at all upsetting	5000.0	10000.0	A little upsetting	2000.0	5000.0	A little upsetting	10000.0	20000.0	Somewhat upsetting	0.0	0.0	Not at all upsetting	20000.0	40000.0	Extremely upsetting													2000.0	4000.0	A little upsetting	5000.0	10000.0	Somewhat upsetting	20000.0	50000.0	Extremely upsetting	2000.0	5000.0
			500000.0	1000000.0	Extremely upsetting	500000.0	5000.0	Extremely upsetting							10000.0	7000.0	Very upsetting	10000.0	7000.0	Extremely upsetting				5000.0	10000.0	Extremely upsetting	20000.0	50000.0	Extremely upsetting				100000.0	500000.0	Extremely upsetting							50000.0	15000.0	Extremely upsetting	50000.0	100000.0	Extremely upsetting
100.0	10.0	Extremely upsetting	200.0	20.0	Extremely upsetting	50.0	5.0	Extremely upsetting							10.0	2.0	Very upsetting				10.0	2.0	Very upsetting				300.0	30.0	Extremely upsetting	20.0	3.0	Extremely upsetting				100.0	5.0	Extremely upsetting	100.0	10.0	Extremely upsetting	100.0	10.0	Extremely upsetting				100.0	5.0
						20.0	5.0	Extremely upsetting				5.0	1.0	Somewhat upsetting	8000.0	4000.0	Somewhat upsetting										50000.0	50000.0	Extremely upsetting	15.0	10.0	Extremely upsetting	25000.0	20000.0	Extremely upsetting							20000.0	15000.0	Extremely upsetting
0.0	0.0	Very upsetting	0.0	0.0	Very upsetting	0.0	0.0	Somewhat upsetting	0.0	0.0	Very upsetting	0.0	0.0	Somewhat upsetting	0.0	0.0	Somewhat upsetting													0.0	0.0	Somewhat upsetting				0.0	0.0	Extremely upsetting	0.0	0.0	Very upsetting
550000.0	50000.0	Extremely upsetting	9999999.0	99999.0	Extremely upsetting							555555.0	555555.0	Extremely upsetting										100000000000000.0	9999999.0	Extremely upsetting	778000000000000.0	77777777.0	Extremely upsetting	555555.0	5555.0	Extremely upsetting	880000.0	55000.0	Extremely upsetting	5000.0	0.0	Somewhat upsetting	350.0	0.0	A little upsetting	55000.0	0.0	Somewhat upsetting
			100000.0	50000.0	Extremely upsetting	500000.0	400000.0	Extremely upsetting	10000.0	20000.0	Extremely upsetting	100000.0	50000.0	Extremely upsetting	500000.0	100000.0	Extremely upsetting				100000.0	10000.0	Extremely upsetting	600000.0	200000.0	Extremely upsetting													10000.0	5000.0	Extremely upsetting				1000000.0	100000.0	Extremely upsetting
9000000000000000.0	0.0	Extremely upsetting	1e+16	0.0	Extremely upsetting	1e+45	0.0	Extremely upsetting				200000.0	0.0	Extremely upsetting							1e+42	0.0	Extremely upsetting	1e+30	0.0	Extremely upsetting	1e+27	0.0	Extremely upsetting	30000000000000.0	0.0	Extremely upsetting	5e+25	0.0	Extremely upsetting				1e+26	0.0	Extremely upsetting				1e+56	0.0	Extremely upsetting	1e+36	0.0
700000.0	700000.0	Extremely upsetting				50000.0	500000.0	Extremely upsetting				60000.0	1000000.0	Very upsetting	50000.0	50000.0	Very upsetting										900000.0	1200000.0	Extremely upsetting				60000.0	90000.0	Extremely upsetting							9000000.0	900000.0	Extremely upsetting	80000.0	90000000.0	Extremely upsetting	60000.0	800000.0
100.0	100.0	A little upsetting				200.0	100.0	A little upsetting				100.0	200.0	Somewhat upsetting	100.0	100.0	Somewhat upsetting	100.0	100.0	A little upsetting				100.0	100.0	A little upsetting				100.0	100.0	Somewhat upsetting							200.0	100.0	Somewhat upsetting	200.0	100.0	Somewhat upsetting	100.0	100.0	A little upsetting	200.0	100.0
			100.0	100.0	Extremely upsetting	500.0	500.0	Extremely upsetting	200.0	200.0	Extremely upsetting	100.0	100.0	Extremely upsetting	200.0	300.0	Extremely upsetting				300.0	300.0	Very upsetting				100.0	100.0	Extremely upsetting				200.0	100.0	Extremely upsetting	200.0	100.0	Extremely upsetting	100.0	100.0	Extremely upsetting							100.0	200.0
1000000.0	10000.0	Extremely upsetting	5000.0	100.0	Extremely upsetting	100.0	5.0	Extremely upsetting				1000.0	100.0	Extremely upsetting	5000.0	250.0	Extremely upsetting							100000.0	10000.0	Extremely upsetting	10000.0	100.0	Extremely upsetting	50000.0	1000.0	Extremely upsetting				15000.0	200.0	Extremely upsetting
100.0	500.0	Extremely upsetting	5000.0	500.0	Extremely upsetting							200.0	500.0	Somewhat upsetting							3000.0	500.0	Very upsetting	6000.0	500.0	Very upsetting	10000.0	500.0	Extremely upsetting	5000.0	500.0	Extremely upsetting	10000.0	500.0	Extremely upsetting							4000.0	500.0	Very upsetting	7000.0	500.0	Extremely upsetting
10000.0	5000.0	Extremely upsetting	100000000.0	10000000.0	Extremely upsetting							10000.0	500.0	Very upsetting										900000.0	900000.0	Extremely upsetting				900000.0	450000.0	Very upsetting				90000.0	400000.0	Extremely upsetting										25000000.0	9000.0
			1000.0	1000.0	Extremely upsetting				1000.0	1000.0	Extremely upsetting				1000.0	1000.0	Extremely upsetting	1000.0	1000.0	Extremely upsetting	0.0	0.0	Somewhat upsetting							0.0	0.0	Somewhat upsetting							1000.0	1000.0	Extremely upsetting	0.0	0.0	Not at all upsetting
50000.0	10000000.0	Extremely upsetting	500000.0	500000000.0	Extremely upsetting	100000.0	100000000.0	Extremely upsetting	10000.0	20000000.0	Very upsetting				5000.0	5000000.0	Somewhat upsetting				200000.0	200000000.0	Extremely upsetting	10000.0	10000000.0	Very upsetting	200000.0	200000000.0	Extremely upsetting	200000.0	100000000.0	Very upsetting										50000.0	50000000.0	Very upsetting	200000.0	200000000.0	Extremely upsetting	500000.0	500000000.0
400000.0	800000.0	Extremely upsetting				1500.0	3000.0	Extremely upsetting	150.0	300.0	Somewhat upsetting							600000.0	950000.0	Extremely upsetting	15000.0	30000.0	Extremely upsetting	50000.0	100000.0	Extremely upsetting							50000.0	100000.0	Extremely upsetting	55009.0	110000.0	Extremely upsetting				55000.0	110000.0	Extremely upsetting	600000.0	970000.0	Extremely upsetting	55000.0	110000.0
5.0	5.0	Somewhat upsetting	100000.0	100000.0	Extremely upsetting				10.0	10.0	A little upsetting	300.0	300.0	Not at all upsetting				2500.0	2500.0	Extremely upsetting				10000.0	10000.0	Extremely upsetting	250000.0	250000.0	Extremely upsetting	10000.0	10000.0	Extremely upsetting	1000000.0	1000000.0	Extremely upsetting							50000.0	50000.0	Very upsetting				800000.0	800000.0
			4.0	40.0	Not at all upsetting	500000.0	500000.0	Extremely upsetting	150.0	150.0	Somewhat upsetting	1500.0	2500.0	Extremely upsetting				40000.0	40000.0	Extremely upsetting																									10000000.0	1000000.0	Extremely upsetting
0.0	0.0	Not at all upsetting	0.0	0.0	Very upsetting							0.0	0.0	Not at all upsetting	0.0	0.0	Not at all upsetting	0.0	888888876.0	Extremely upsetting	0.0	0.0	Not at all upsetting	0.0	0.0	Very upsetting	9.0	1.0	A little upsetting							0.0	90.0	Very upsetting	0.0	0.0	Not at all upsetting
			100000.0	120000.0	Extremely upsetting	100000.0	120000.0	Extremely upsetting	100000.0	110000.0	Extremely upsetting	1000000.0	1000000.0	Extremely upsetting	1000000.0	1000000.0	Extremely upsetting	1000000.0	1100000.0	Extremely upsetting										1000000.0	1100000.0	Extremely upsetting	1000000.0	1000000.0	Extremely upsetting	1000000.0	1000000.0	Extremely upsetting	1000000.0	1000000.0	Extremely upsetting	1000000.0	1000000.0	Extremely upsetting	1000000.0	1000000.0	Extremely upsetting	1000000.0	1000000.0
190.0	0.0	A little upsetting	10.0	0.0	Very upsetting										20.0	0.0	Extremely upsetting													160.0	0.0	Very upsetting	140.0	0.0	Extremely upsetting	200.0	0.0	Extremely upsetting							9.0	1.0	Extremely upsetting
1000000.0	0.0	Very upsetting	200000000.0	0.0	Extremely upsetting				0.0	0.0	Somewhat upsetting	0.0	0.0	A little upsetting	50000000.0	10000000.0	Extremely upsetting	100000000.0	0.0	Extremely upsetting	0.0	0.0	A little upsetting																			0.0	0.0	Somewhat upsetting				10000000.0	20000.0
						20.0	25.0	A little upsetting	20.0	30.0	Somewhat upsetting	15.0	20.0	Somewhat upsetting	25.0	25.0	A little upsetting	25.0	25.0	A little upsetting	200.0	250.0	Extremely upsetting	5.0	5.0	A little upsetting	5.0	5.0	Somewhat upsetting													25.0	30.0	A little upsetting	25.0	50.0	Very upsetting	0.0	0.0
			100000000.0	200000000.0	Extremely upsetting				2000.0	2000.0	Somewhat upsetting				10000000.0	20000000.0	Extremely upsetting	10000000.0	14000000.0	Extremely upsetting				80000.0	70000.0	Very upsetting							40000.0	60000.0	Very upsetting	90000.0	90000.0	Very upsetting	14000.0	14000.0	Very upsetting	140000.0	180000.0	Extremely upsetting	200000.0	240000.0	Very upsetting	1000000000.0	1000000000.0
100.0	40.0	Not at all upsetting	100000000.0	20000000.0	Extremely upsetting				2000000.0	40000000.0	Extremely upsetting				20000.0	40000.0	Very upsetting	20000000.0	200000000.0	Very upsetting	2000000.0	300000.0	Somewhat upsetting				20000000.0	400000000.0	Extremely upsetting				100000000000.0	4000000000.0	Extremely upsetting	10000000.0	2000000.0	Extremely upsetting				10000000.0	2000000.0	Very upsetting	100000000.0	5000000.0	Extremely upsetting	100000000000.0	2000000000000.0
			50000.0	50000.0	Extremely upsetting	20000.0	50000.0	Extremely upsetting	0.0	0.0	Not at all upsetting	1000.0	1000.0	A little upsetting	0.0	0.0	Not at all upsetting				1000.0	1000.0	A little upsetting	40000.0	50000.0	Extremely upsetting	40000.0	50000.0	Extremely upsetting										10000.0	10000.0	Very upsetting	5000.0	5000.0	Somewhat upsetting	5000.0	5000.0	A little upsetting	50000.0	50000.0
10000000.0	10000000.0	Extremely upsetting	1000000.0	1000000.0	Extremely upsetting				50000.0	1000.0	Very upsetting	50000.0	10000.0	Somewhat upsetting	10000000.0	10000000.0	Extremely upsetting	100000000.0	100000000.0	Extremely upsetting	100000000.0	100000000.0	Extremely upsetting										10000000.0	10000000.0	Extremely upsetting				100000000.0	100000000.0	Extremely upsetting	100000000.0	100000000.0	Extremely upsetting	1000000.0	1000000.0	Extremely upsetting
100.0	100.0	Very upsetting	10000.0	100.0	Extremely upsetting				50.0	5.0	Not at all upsetting				1000.0	1000.0	Extremely upsetting	10000.0	100.0	Extremely upsetting				100.0	10.0	Extremely upsetting													100000.0	100.0	Extremely upsetting	10000.0	100.0	Extremely upsetting	100000.0	100.0	Extremely upsetting	100000.0	100.0
			1000.0	2000.0	Extremely upsetting	20000.0	800.0	Extremely upsetting							50.0	100.0	Somewhat upsetting	20000.0	500.0	Very upsetting	1000.0	100.0	Extremely upsetting				4000.0	500.0	Very upsetting	200.0	50.0	Somewhat upsetting	600.0	100.0	Somewhat upsetting	10000.0	100.0	Very upsetting							1000.0	100.0	Very upsetting	10000.0	500.0
10.0	10.0	Extremely upsetting	11.0	13.0	Extremely upsetting	5.0	5.0	Very upsetting	10.0	10.0	Extremely upsetting										10.0	10.0	Extremely upsetting	50.0	32.0	Very upsetting	11.0	8.0	Somewhat upsetting	20.0	15.0	Very upsetting	10.0	10.0	Very upsetting				66.0	32.0	Extremely upsetting				32.0	10.0	Extremely upsetting	39.0	12.0
20000.0	10000.0	Extremely upsetting	100000.0	10000.0	Extremely upsetting							3000.0	800.0	Very upsetting	10000.0	5000.0	Very upsetting	100000.0	10000.0	Extremely upsetting	6000.0	2000.0	Very upsetting							8000.0	3000.0	Very upsetting	10000.0	5000.0	Extremely upsetting	5000.0	5000.0	Somewhat upsetting	5000.0	2500.0	Very upsetting				10000.0	1000.0	Very upsetting
			100000000000000.0	1000000000000000.0	Extremely upsetting	1e+34	1e+34	Extremely upsetting				100000.0	1000000.0	Somewhat upsetting	1000000.0	1000000.0	Very upsetting							1000000.0	1000000.0	Extremely upsetting				10000.0	10000.0	Somewhat upsetting							1e+34	1e+34	Extremely upsetting				1e+30	1e+28	Extremely upsetting
			10000000.0	100000.0	Extremely upsetting				0.0	0.0	Not at all upsetting	1000000.0	20000.0	A little upsetting				990000000.0	99000000.0	Extremely upsetting				70000.0	7000.0	Extremely upsetting	300000.0	200000.0	Extremely upsetting	50000.0	50000.0	Extremely upsetting	200000.0	50000.0	Somewhat upsetting	200000.0	100000.0	Extremely upsetting	2000.0	2000.0	Very upsetting	40000.0	4000.0	Extremely upsetting	10000.0	10000.0	Very upsetting	50000.0	50000.0
10000000.0	0.0	Extremely upsetting	1000000000000000.0	10000000.0	Extremely upsetting	1e+19	1000000000000.0	Extremely upsetting	0.0	0.0	Not at all upsetting	1000000.0	400000.0	Somewhat upsetting				1000000000.0	10000000.0	Extremely upsetting				100000000000.0	500000.0	Extremely upsetting																5000000.0	1000000.0	Very upsetting
10000.0	10000.0	Extremely upsetting	1000000.0	1000000.0	Extremely upsetting	10000.0	10000.0	Extremely upsetting	0.0	5.0	A little upsetting							100000.0	100000.0	Extremely upsetting										10000.0	10000.0	Extremely upsetting										1000000.0	1000000.0	Extremely upsetting	10000.0	10000.0	Extremely upsetting
			1.0	1.0	Extremely upsetting	1.0	1.0	Extremely upsetting				1.0	1.0	Extremely upsetting										1.0	1.0	Very upsetting	1.0	1.0	Extremely upsetting	1.0	1.0	Extremely upsetting				1.0	1.0	Extremely upsetting				1.0	1.0	Extremely upsetting				1.0	1.0
300.0	500.0	Very upsetting	800.0	1000.0	Extremely upsetting	1000.0	2000.0	Extremely upsetting				50.0	100.0	Somewhat upsetting																400.0	500.0	Very upsetting				150.0	200.0	Somewhat upsetting	250.0	300.0	Somewhat upsetting				600.0	800.0	Extremely upsetting
1000000.0	0.0	Not at all upsetting	100000.0	100000.0	Extremely upsetting	100000.0	100000.0	Somewhat upsetting				10000.0	0.0	Not at all upsetting				100000.0	100000.0	Somewhat upsetting	100000.0	100000.0	Very upsetting				100000.0	100000.0	A little upsetting				100000.0	100000.0	Somewhat upsetting				100000.0	100000.0	Extremely upsetting	100000.0	100000.0	Somewhat upsetting	100000.0	100000.0	Somewhat upsetting	10000000000.0	100000.0
1000.0	1000.0	Extremely upsetting	1.0	1.0	Extremely upsetting	1000.0	1000.0	Extremely upsetting	10.0	5.0	Somewhat upsetting				600.0	600.0	Somewhat upsetting				600.0	600.0	Somewhat upsetting				1000.0	1000.0	Extremely upsetting										800.0	800.0	Very upsetting	1000.0	1000.0	Extremely upsetting	1000.0	1000.0	Extremely upsetting
0.0	0.0	Not at all upsetting	5000.0	8000.0	Very upsetting	6000.0	15000.0	Extremely upsetting				0.0	0.0	Not at all upsetting							50.0	100.0	A little upsetting	3000.0	5000.0	Extremely upsetting	500.0	1000.0	A little upsetting	1000.0	1000.0	Somewhat upsetting	5000.0	10000.0	Extremely upsetting				1000.0	1000.0	Somewhat upsetting				4000.0	5000.0	Very upsetting	2000.0	3000.0
			1000000.0	1000001.0	Extremely upsetting	500000.0	250000.0	Extremely upsetting				100000.0	50000.0	Somewhat upsetting	100000.0	70000.0	Very upsetting													300000.0	150000.0	Extremely upsetting				70000.0	60000.0	Very upsetting	200000.0	150000.0	Extremely upsetting	100000.0	70000.0	Extremely upsetting				500000.0	250000.0
			500000.0	10500000.0	Extremely upsetting	10000000.0	1000000000.0	Extremely upsetting	200000.0	1000000.0	A little upsetting	1000000.0	10000000.0	Extremely upsetting	0.0	0.0	Not at all upsetting	2000000.0	500000000.0	Extremely upsetting	5000000.0	500000000.0	Extremely upsetting										10000000.0	1000000000.0	Extremely upsetting							10000000.0	1000000000.0	Extremely upsetting	2000000.0	200000000.0	Extremely upsetting	50000000.0	1000000000.0
			10.0	30.0	Extremely upsetting										100.0	200.0	Very upsetting	500.0	900.0	Extremely upsetting										50.0	70.0	Extremely upsetting	500.0	900.0	Extremely upsetting	40.0	100.0	Extremely upsetting	60.0	90.0	Extremely upsetting	70.0	100.0	Extremely upsetting	100.0	800.0	Extremely upsetting
10000.0	10000.0	Very upsetting	300000.0	300000.0	Extremely upsetting	10000.0	10000.0	Extremely upsetting	0.0	0.0	Very upsetting	2000.0	2000.0	Somewhat upsetting													60000.0	60000.0	Very upsetting										150000.0	150000.0	Extremely upsetting							60000.0	60000.0
			2500.0	10000.0	Extremely upsetting	1500.0	5000.0	Very upsetting	100.0	500.0	A little upsetting	700.0	1200.0	Somewhat upsetting	100.0	0.0	A little upsetting				600.0	2000.0	Somewhat upsetting				5000.0	15000.0	Extremely upsetting	1000.0	2500.0	Somewhat upsetting	8000.0	20000.0	Extremely upsetting				800.0	1500.0	Somewhat upsetting
			1000000.0	5000000.0	Extremely upsetting				0.0	0.0	Not at all upsetting				100000.0	100000.0	Extremely upsetting				5000.0	100000.0	Very upsetting	0.0	5000000.0	Extremely upsetting	1000.0	10000.0	Very upsetting	500.0	1000.0	Somewhat upsetting	6000.0	60000.0	Very upsetting	5000.0	100000.0	Somewhat upsetting	5000.0	50000.0	Extremely upsetting	10000.0	50000.0	Extremely upsetting	5000.0	50000.0	Very upsetting	5000.0	500000.0
			150.0	600.0	Extremely upsetting	5000.0	5000.0	Extremely upsetting	25.0	100.0	A little upsetting	50.0	250.0	Very upsetting	500.0	2000.0	A little upsetting	150000.0	200000.0	Extremely upsetting													150000.0	100000.0	Extremely upsetting				500.0	1000.0	Very upsetting				1000.0	25000.0	Extremely upsetting	250.0	1250.0
10000.0	10000.0	Very upsetting	50000.0	100000.0	Extremely upsetting	2000.0	2000.0	Extremely upsetting							2000.0	1000.0	Very upsetting							10000.0	50000.0	Extremely upsetting	5000.0	10000.0	Extremely upsetting							10000.0	15000.0	Very upsetting				10000.0	20000.0	Very upsetting
400.0	400.0	Extremely upsetting	20.0	10.0	Extremely upsetting	1000000.0	1000000.0	Extremely upsetting	0.0	0.0	Not at all upsetting				5000.0	0.0	Very upsetting	900.0	900.0	Extremely upsetting				900000.0	1000000.0	Extremely upsetting	1000000.0	5000000.0	Extremely upsetting				1000000.0	1000000.0	Extremely upsetting	100.0	500.0	Extremely upsetting							200.0	500.0	Extremely upsetting
10000.0	5000.0	Extremely upsetting	100000.0	100000.0	Extremely upsetting	50000.0	50000.0	Extremely upsetting	200.0	300.0	A little upsetting	3000.0	3600.0	A little upsetting	15000.0	15000.0	Extremely upsetting	100000.0	300000.0	Extremely upsetting										20000.0	20000.0	Extremely upsetting	500000.0	500000.0	Extremely upsetting	15000.0	15000.0	Extremely upsetting	10000.0	10000.0	Extremely upsetting	100000.0	120000.0	Extremely upsetting	30000.0	30000.0	Not at all upsetting
999.0	0.0	Extremely upsetting	100000.0	50000.0	Extremely upsetting	100000000.0	57700000.0	Extremely upsetting	0.0	0.0	Not at all upsetting							1000000.0	76000.0	Extremely upsetting																						1500000.0	450000.0	Extremely upsetting
			10.0	8.0	Extremely upsetting				10.0	7.0	Somewhat upsetting	40.0	60.0	Extremely upsetting	555.0	87.0	Extremely upsetting													7666.0	67.0	Extremely upsetting				7777.0	67.0	Extremely upsetting				686.0	67.0	Extremely upsetting	7879.0	78.0	Extremely upsetting
1000000000000.0	1e+17	Extremely upsetting	1e+25	1e+26	Extremely upsetting	1e+25	2e+26	Extremely upsetting				100000000000.0	100000000000000.0	Very upsetting										1e+20	1e+22	Extremely upsetting				1000000000000000.0	1e+23	Extremely upsetting				1e+19	1e+20	Extremely upsetting										1e+16	1e+18
500.0	0.0	Extremely upsetting	10000.0	0.0	Extremely upsetting	20000.0	0.0	Extremely upsetting	100.0	0.0	A little upsetting	50.0	0.0	Extremely upsetting	2000.0	0.0	Very upsetting	10000.0	0.0	Extremely upsetting										1000.0	0.0	Extremely upsetting	5000.0	0.0	Extremely upsetting	500.0	0.0	Extremely upsetting	100.0	0.0	Extremely upsetting	500.0	0.0	Very upsetting	1000.0	0.0	Extremely upsetting
700.0	1000.0	Extremely upsetting	5000.0	700.0	Extremely upsetting	1000.0	500.0	Extremely upsetting				250.0	100.0	Very upsetting							2500.0	1000.0	Extremely upsetting	600.0	300.0	Extremely upsetting	1900.0	2500.0	Extremely upsetting							600.0	1000.0	Extremely upsetting
100000.0	100000.0	Very upsetting	10000000.0	10000000.0	Extremely upsetting	10000000000.0	100000.0	Extremely upsetting							5000.0	50000.0	Somewhat upsetting							10000.0	10000.0	Extremely upsetting	10000000.0	10000.0	Extremely upsetting				10.0	10.0	Extremely upsetting	1000000.0	100000.0	Extremely upsetting				100000.0	10000.0	Extremely upsetting				100000.0	100000.0
			800.0	433.0	Extremely upsetting	200.0	200.0	Somewhat upsetting	356.0	233.0	Very upsetting	300.0	400.0	Very upsetting				433.0	544.0	Very upsetting	700.0	544.0	Somewhat upsetting				500.0	900.0	Extremely upsetting	300.0	500.0	Somewhat upsetting	543.0	743.0	Very upsetting	544.0	333.0	Extremely upsetting							123.0	345.0	Somewhat upsetting	200.0	400.0
50.0	50.0	Extremely upsetting	5.0	5.0	Extremely upsetting				5.0	5.0	Extremely upsetting				50.0	50.0	Extremely upsetting	200.0	200.0	Extremely upsetting													50.0	50.0	Extremely upsetting				1.4	1.4	Extremely upsetting
0.0	0.0	Very upsetting	0.0	0.0	Extremely upsetting	0.0	0.0	Very upsetting				0.0	0.0	Very upsetting	0.0	0.0	Somewhat upsetting	0.0	0.0	Extremely upsetting	0.0	0.0	Somewhat upsetting	0.0	0.0	Very upsetting				0.0	0.0	Very upsetting	0.0	0.0	Very upsetting
1000.0	5000.0	Extremely upsetting				50000.0	100000.0	Extremely upsetting	50.0	100.0	A little upsetting	500.0	2500.0	Very upsetting	100.0	1000.0	Somewhat upsetting	50000.0	100000.0	Extremely upsetting				0.0	1000.0	Extremely upsetting	70000.0	150000.0	Extremely upsetting	500.0	1000.0	Very upsetting				1000.0	5000.0	Somewhat upsetting	5000.0	10000.0	Extremely upsetting	50.0	700.0	A little upsetting	5000.0	50000.0	Extremely upsetting	50000.0	100000.0
50000.0	70000.0	Extremely upsetting	10000.0	10000.0	Extremely upsetting	100000.0	100000.0	Extremely upsetting	0.0	0.0	Somewhat upsetting				500.0	500.0	Somewhat upsetting	150000.0	300000.0	Extremely upsetting							100000.0	100000.0	Very upsetting				500000.0	1000000.0	Extremely upsetting	30000.0	60000.0	Very upsetting							250000.0	500000.0	Extremely upsetting
			10000000.0	10000000.0	Very upsetting	1000000000.0	1000000000.0	Extremely upsetting	1000000.0	1000000.0	Somewhat upsetting	5000000.0	5000000.0	Very upsetting	0.0	0.0	Not at all upsetting	100000000.0	100000000.0	Extremely upsetting	1000000.0	1000000.0	Somewhat upsetting													10000000.0	10000000.0	Very upsetting				100000000.0	100000000.0	Extremely upsetting
						20000000.0	20.0	A little upsetting	20000000.0	20.0	A little upsetting	5.0000000000000003e+33	3e+42	Extremely upsetting	9000000000000000.0	2e+25	Extremely upsetting	2e+21	2.0000000000000002e+33	Extremely upsetting				900000000000.0	2e+23	Extremely upsetting				1e+28	1e+23	Extremely upsetting	20000000.0	20.0	A little upsetting	20000000.0	20.0	A little upsetting	2000000000.0	20.0	A little upsetting	2000000000.0	2.0	Somewhat upsetting	20000000.0	20.0	A little upsetting
4.0	5.0	Very upsetting	25.0	34.0	A little upsetting	4.0	5.0	Very upsetting							25.0	26.0	Somewhat upsetting							4.0	5.0	Very upsetting				5.0	5.0	Very upsetting	5.0	5.0	Extremely upsetting				4.0	5.0	A little upsetting	5.0	5.0	A little upsetting				44.0	54.0
						100000.0	100000.0	Extremely upsetting	50.0	1000.0	A little upsetting	20000.0	50000.0	Very upsetting							50000.0	100000.0	Extremely upsetting				50000.0	100000.0	Extremely upsetting				50000.0	100000.0	Extremely upsetting							10000.0	20000.0	Extremely upsetting	20000.0	50000.0	Extremely upsetting
			500000.0	1000000.0	Extremely upsetting	2000.0	50000.0	Extremely upsetting	100.0	500.0	Somewhat upsetting	300.0	1000.0	Somewhat upsetting	100.0	500.0	Somewhat upsetting	20000.0	100000.0	Extremely upsetting	0.0	0.0	A little upsetting													500.0	2000.0	Somewhat upsetting				1000.0	10000.0	Very upsetting
100000.0	1000000.0	Extremely upsetting										1000.0	500.0	Somewhat upsetting	2000.0	2000.0	A little upsetting				5000.0	5000.0	Somewhat upsetting				300000.0	300000.0	Extremely upsetting	10000.0	5000.0	Very upsetting							10000.0	5000.0	Very upsetting							5000.0	2000.0
600.0	200.0	Extremely upsetting	600.0	100.0	Extremely upsetting	600.0	5.0	Somewhat upsetting							5.0	1.0	A little upsetting	600.0	100.0	Extremely upsetting	600.0	100.0	Extremely upsetting				600.0	100.0	Very upsetting	100.0	20.0	Somewhat upsetting	600.0	100.0	Very upsetting	200.0	40.0	Somewhat upsetting				20.0	10.0	Somewhat upsetting				600.0	100.0
88.0	88.0	Very upsetting	1.0	2.0	Very upsetting	1.0	2.0	Somewhat upsetting							1.0	2.0	Very upsetting				99.0	99.0	Very upsetting	13.0	55.0	Very upsetting	1.0	1.0	Very upsetting										1.0	2.0	Somewhat upsetting							1.0	1.0
						100000.0	100000.0	Extremely upsetting	1500.0	4000.0	Not at all upsetting	8000.0	8000.0	Somewhat upsetting				1000000.0	1000000.0	Extremely upsetting	150000000.0	500000000.0	Extremely upsetting							900000.0	900000.0	Very upsetting	150000000.0	150000000.0	Extremely upsetting				400000.0	700000.0	Extremely upsetting				700000.0	900000.0	Extremely upsetting
1000000.0	2000000.0	Extremely upsetting	15000000.0	20000000.0	Extremely upsetting	50000.0	10000.0	Extremely upsetting	100.0	0.0	Somewhat upsetting																						200000000.0	200000000.0	Extremely upsetting	5000000.0	20000000.0	Extremely upsetting										100000000.0	200000000.0
20000.0	20000.0	Extremely upsetting				5000.0	5000.0	Extremely upsetting	1000.0	1000.0	Very upsetting				50000.0	50000.0	Extremely upsetting	10000.0	10000.0	Very upsetting										10000.0	10000.0	Very upsetting	100000.0	100000.0	Extremely upsetting				20000.0	20000.0	Extremely upsetting	20000.0	20000.0	Very upsetting	20000.0	20000.0	Very upsetting
			10000.0	100000.0	Extremely upsetting	10000.0	50000.0	Extremely upsetting							5000.0	25000.0	Very upsetting				5000.0	50000.0	Extremely upsetting				10000.0	100000.0	Extremely upsetting	10000.0	100000.0	Extremely upsetting				5000.0	50000.0	Very upsetting	5000.0	50000.0	Extremely upsetting
			640.0	145.0	A little upsetting	1240.0	200.0	A little upsetting				145.0	153.0	Not at all upsetting	150.0	140.0	Somewhat upsetting	179.0	180.0	Very upsetting				246.0	147.0	A little upsetting	246.0	146.0	Somewhat upsetting				130.0	190.0	A little upsetting							160.0	180.0	Extremely upsetting	140.0	140.0	Very upsetting
1000.0	2000.0	Extremely upsetting	100000.0	100000.0	Extremely upsetting							100.0	100.0	A little upsetting							20000.0	20000.0	Extremely upsetting	10000.0	10000.0	Extremely upsetting				1000.0	1000.0	Very upsetting				2000.0	2000.0	Very upsetting				10000.0	10000.0	Extremely upsetting
5000.0	8000.0	Extremely upsetting				2.0	3.0	Extremely upsetting	6000.0	50.0	Extremely upsetting													40000.0	50000.0	Extremely upsetting	3.0	5.0	Extremely upsetting	6000.0	50000.0	Extremely upsetting	4000000.0	6000000.0	Extremely upsetting	4000.0	20000.0	Extremely upsetting										30000.0	5000.0
			1000.0	500.0	Extremely upsetting				200.0	50.0	Somewhat upsetting	800.0	600.0	Very upsetting				1000.0	800.0	Extremely upsetting				800.0	600.0	Extremely upsetting										800.0	600.0	Very upsetting							1000.0	800.0	Extremely upsetting	1000.0	800.0
3e+16	300000000.0	Extremely upsetting	9e+17	900000000000.0	Extremely upsetting	5000000.0	5000000.0	Extremely upsetting	100.0	100.0	A little upsetting										1e+18	100000000000000.0	Extremely upsetting	600000000000.0	600000000000000.0	Extremely upsetting	1e+17	1000000000.0	Extremely upsetting	1000000000.0	100000000.0	Extremely upsetting	3e+17	3000000000000.0	Extremely upsetting				200000000.0	200000.0	Very upsetting				10000000000.0	10000000.0	Extremely upsetting	80000000000000.0	800000000000.0
2500.0	20000.0	Very upsetting	50000.0	30000.0	Extremely upsetting	90000.0	1500.0	Extremely upsetting	650.0	150.0	Somewhat upsetting	350.0	1200.0	Somewhat upsetting	35000.0	2500.0	Extremely upsetting							90000.0	2500.0	Extremely upsetting				5000.0	200.0	Very upsetting				30000.0	200.0	Very upsetting	25000.0	2500.0	Very upsetting	50000.0	2500.0	Extremely upsetting	45000.0	4500.0	Extremely upsetting
300000.0	5000000.0	Extremely upsetting	100000.0	500000.0	Extremely upsetting	1000000.0	500000.0	Extremely upsetting	1000.0	0.0	A little upsetting				0.0	0.0	Not at all upsetting				0.0	0.0	Somewhat upsetting				500000000.0	500000000.0	Extremely upsetting
5000.0	20000.0	Extremely upsetting	30000.0	50000.0	Extremely upsetting	50000.0	100000.0	Extremely upsetting	0.0	0.0	A little upsetting				10000.0	30000.0	Very upsetting	20000.0	60000.0	Extremely upsetting	15000.0	50000.0	Very upsetting							20000.0	30000.0	Very upsetting	50000.0	300000.0	Extremely upsetting				5000.0	25000.0	Very upsetting				50000.0	150000.0	Extremely upsetting
500.0	0.0	Extremely upsetting	700.0	700.0	Extremely upsetting				150.0	150.0	Somewhat upsetting	50.0	50.0	Very upsetting				700.0	700.0	Extremely upsetting				700.0	700.0	Extremely upsetting				500.0	400.0	Extremely upsetting							500.0	500.0	Very upsetting	500.0	500.0	Extremely upsetting				700.0	700.0
			10000.0	100.0	Extremely upsetting	5000.0	50.0	Extremely upsetting	0.0	0.0	Not at all upsetting	5.0	1.0	Not at all upsetting										50.0	5.0	Very upsetting							1000.0	50.0	Extremely upsetting				300.0	25.0	Very upsetting	25.0	5.0	Somewhat upsetting				500.0	60.0
1000.0	1000.0	Not at all upsetting				25.0	25.0	Somewhat upsetting	0.0	0.0	A little upsetting	25.0	25.0	A little upsetting							2000.0	2000.0	Extremely upsetting	500.0	500.0	Very upsetting	1000.0	1000.0	Extremely upsetting							1000.0	1000.0	Very upsetting				10.0	10.0	Somewhat upsetting				2000.0	2000.0
			600.0	500.0	Extremely upsetting				400.0	600.0	Extremely upsetting				700.0	300.0	Extremely upsetting	800.0	400.0	Extremely upsetting	800.0	500.0	Extremely upsetting																800.0	900.0	Extremely upsetting	700.0	500.0	Extremely upsetting	550.0	450.0	Extremely upsetting
1000.0	500.0	Extremely upsetting	80000000000000.0	70000000000000.0	Extremely upsetting	10000.0	5000.0	Extremely upsetting	50.0	50.0	Very upsetting	500.0	300.0	Very upsetting	5000.0	3000.0	Extremely upsetting	1e+26	790000000000000.0	Extremely upsetting							9978950000.0	8000000000.0	Extremely upsetting	500000.0	10000000.0	Very upsetting	9000000.0	8000000.0	Extremely upsetting	8000000000000000.0	700000000000000.0	Very upsetting				8890000000000.0	7900000000.0	Extremely upsetting
			9.0	9.0	Extremely upsetting	5.0	3.0	Very upsetting	2.0	1.0	A little upsetting	5.0	3.0	Somewhat upsetting										9.0	9.0	Extremely upsetting	9.0	9.0	Extremely upsetting	8.0	5.0	Somewhat upsetting				9.0	9.0	Extremely upsetting	9.0	9.0	Very upsetting				9.0	9.0	Extremely upsetting	9.0	9.0
			1000000.0	19999.0	Extremely upsetting	1000000.0	10000.0	Extremely upsetting				20000.0	2000.0	Somewhat upsetting	5000.0	5.0	Somewhat upsetting	100000000.0	100000.0	Extremely upsetting				1000000.0	1999.0	Very upsetting	100000000.0	200000.0	Extremely upsetting													1000.0	199.0	Somewhat upsetting	1e+16	1999999999.0	Extremely upsetting
10000.0	10000.0	Extremely upsetting	100000000.0	1000000000.0	Extremely upsetting	100000.0	1000000.0	Extremely upsetting				1000.0	1000.0	A little upsetting	10000.0	10000.0	A little upsetting	1000000000.0	1000000000.0	Extremely upsetting	100000.0	100000.0	Extremely upsetting	100000.0	100000.0	Extremely upsetting							100000.0	100000.0	Extremely upsetting				100000.0	100000.0	Extremely upsetting	100000.0	100000.0	Extremely upsetting	100000.0	100000.0	Extremely upsetting
0.0	0.0	Extremely upsetting	1000000.0	1000000.0	Extremely upsetting	1000000.0	1000000.0	Extremely upsetting	100.0	100.0	Somewhat upsetting	0.0	0.0	A little upsetting	0.0	0.0	Extremely upsetting				0.0	0.0	Extremely upsetting	0.0	0.0	Extremely upsetting	0.0	0.0	Extremely upsetting	0.0	0.0	Extremely upsetting	0.0	0.0	Extremely upsetting	1000000.0	100000.0	Extremely upsetting
10000000.0	30000000.0	Extremely upsetting	10000000.0	30000000.0	Extremely upsetting				0.0	0.0	Not at all upsetting	500000.0	500000.0	Not at all upsetting	0.0	0.0	Not at all upsetting	10000000.0	30000000.0	Extremely upsetting				50000000.0	10000000.0	Extremely upsetting	10000000.0	50000000.0	Extremely upsetting										10000000.0	30000000.0	Extremely upsetting	10000000.0	30000000.0	Extremely upsetting				500000.0	0.0
			1000000000.0	2000000000.0	Extremely upsetting				0.0	0.0	A little upsetting							20000000.0	10000000000.0	Extremely upsetting																			2000000.0	40000000.0	Extremely upsetting	500000.0	3000000000.0	Extremely upsetting	500000.0	900000.0	Extremely upsetting	2000000.0	1000000000.0
2000.0	4000.0	Very upsetting	2000.0	5000.0	Extremely upsetting				200.0	350.0	Somewhat upsetting							3000.0	5000.0	Very upsetting	2000.0	3000.0	Extremely upsetting				5000.0	100000.0	Extremely upsetting				3000.0	15000.0	Extremely upsetting	2000.0	5000.0	Very upsetting										2000.0	5000.0
1000.0	1000.0	A little upsetting				5000.0	5000.0	A little upsetting	100.0	100.0	A little upsetting	0.0	0.0	A little upsetting	1000.0	1000.0	A little upsetting	5000.0	5000.0	A little upsetting										0.0	0.0	A little upsetting	0.0	0.0	Somewhat upsetting	1000.0	1000.0	A little upsetting				5000.0	5000.0	A little upsetting	0.0	0.0	A little upsetting
			0.0	0.0	Not at all upsetting	500.0	1000.0	Extremely upsetting	0.0	0.0	Not at all upsetting	50.0	100.0	Extremely upsetting				1000.0	1000.0	Extremely upsetting	300.0	400.0	Extremely upsetting				60.0	100.0	Extremely upsetting				500.0	500.0	Extremely upsetting	100.0	50.0	Extremely upsetting	500.0	500.0	Extremely upsetting	300.0	350.0	Extremely upsetting				300.0	350.0
600.0	600.0	Extremely upsetting	2000.0	2000.0	Extremely upsetting	2000.0	2000.0	Extremely upsetting							400.0	400.0	Very upsetting	1500.0	1500.0	Extremely upsetting	500.0	500.0	Extremely upsetting	400.0	400.0	Extremely upsetting	500.0	500.0	Extremely upsetting	500.0	500.0	Extremely upsetting	900.0	900.0	Extremely upsetting	1000.0	1000.0	Extremely upsetting	1000.0	1000.0	Extremely upsetting				200.0	200.0	Very upsetting
2000.0	300.0	Extremely upsetting	200.0	200.0	Extremely upsetting							300.0	200.0	Extremely upsetting	300.0	200.0	Extremely upsetting	400.0	400.0	Extremely upsetting	200.0	200.0	Extremely upsetting	200.0	2000.0	Extremely upsetting	200.0	200.0	Extremely upsetting	300.0	300.0	Extremely upsetting	300.0	300.0	Extremely upsetting										600.0	600.0	Extremely upsetting	200.0	200.0
1000.0	100.0	Very upsetting	5000.0	3000.0	Extremely upsetting				5000.0	2000.0	Very upsetting	500.0	200.0	Somewhat upsetting				20000.0	20000.0	Extremely upsetting				30000.0	20000.0	Extremely upsetting	20000.0	20000.0	Extremely upsetting	20000.0	10000.0	Extremely upsetting	20000.0	10000.0	Extremely upsetting							8000.0	8000.0	Extremely upsetting				10000.0	5000.0
			0.0	20.0	Extremely upsetting				0.0	20.0	Very upsetting	0.0	20.0	Extremely upsetting	0.0	20.0	Extremely upsetting																0.0	30.0	Extremely upsetting	0.0	30.0	Extremely upsetting	0.0	30.0	Extremely upsetting				0.0	20.0	Extremely upsetting
500000.0	5000000.0	Extremely upsetting	10000000.0	100000000.0	Extremely upsetting	2000000.0	100000000.0	Extremely upsetting	400.0	10000.0	Somewhat upsetting	1099.0	2000000.0	Somewhat upsetting	2000000.0	100000000.0	Extremely upsetting										2000000.0	500000000.0	Extremely upsetting				1000000.0	700000000.0	Extremely upsetting				100000.0	10000000.0	Extremely upsetting							500000.0	100000000.0
3000000000.0	20000000000.0	Extremely upsetting	1000000000.0	5000000000.0	Extremely upsetting	1000000000.0	10000000000.0	Extremely upsetting							2000.0	10000.0	Very upsetting										5000000000.0	500000000000.0	Extremely upsetting	600000.0	5000000000.0	Extremely upsetting				500000.0	1000000000.0	Extremely upsetting	1000000000.0	5000000000.0	Extremely upsetting	900000.0	4000000000.0	Extremely upsetting				1000000000.0	8000000000.0
20000000.0	50000000.0	Very upsetting	1000000000.0	1000000000.0	Extremely upsetting	1000000000.0	1000000000.0	Extremely upsetting	100000000.0	100000000.0	Extremely upsetting				0.0	0.0	Not at all upsetting				10000000.0	10000000.0	A little upsetting							100000000.0	1000000000.0	Very upsetting	1000000.0	100000000.0	Very upsetting	100000000.0	1000000000.0	Extremely upsetting	100000000.0	1000000000.0	Extremely upsetting							1000000000.0	1000000000.0
900000.0	900000.0	Extremely upsetting	9180000000000000.0	10300000000000.0	Extremely upsetting	100000.0	100000.0	Extremely upsetting	15789.0	15789.0	Very upsetting	91836.0	92873.0	Very upsetting	150.0	150.0	Very upsetting	9192882828.0	91092928838.0	Extremely upsetting	91737.0	91837.0	Somewhat upsetting							9876.0	9876.0	Very upsetting				5000.0	5000.0	Very upsetting							1428263940.0	18376830.0	Extremely upsetting	194000000000.0	193747783.0
0.5	1.0	Very upsetting	3.0	1.0	Extremely upsetting	500.0	250.0	Very upsetting	5.0	4.0	Extremely upsetting	9.0	9.0	Very upsetting	10.0	30.0	Extremely upsetting	3.0	9.0	Extremely upsetting							1.0	3.0	Extremely upsetting
100.0	0.0	Extremely upsetting	100000.0	50000.0	Extremely upsetting				3000.0	1000.0	Somewhat upsetting	10000.0	2000.0	Very upsetting	5000.0	2000.0	Somewhat upsetting	50000.0	25000.0	Extremely upsetting				50000.0	50000.0	Extremely upsetting	100000.0	100000.0	Extremely upsetting	100000.0	50000.0	Extremely upsetting				10000.0	11000.0	Extremely upsetting										70000.0	3000.0
100000.0	100000.0	Extremely upsetting	1000000.0	5000000.0	Extremely upsetting	10000000.0	50000000.0	Extremely upsetting	1000.0	2000.0	A little upsetting													100000.0	1000000.0	Extremely upsetting	100000.0	1000000.0	Extremely upsetting	5000.0	5000.0	A little upsetting	100000.0	1000000.0	Extremely upsetting				5000.0	10000.0	Somewhat upsetting							100000.0	1000000.0
0.0	0.0	Extremely upsetting	0.0	0.0	Extremely upsetting	0.0	0.0	Extremely upsetting	0.0	0.0	A little upsetting				10000.0	500.0	Extremely upsetting	1000.0	500.0	Extremely upsetting				1000.0	1000.0	Extremely upsetting	1100.0	1000.0	Extremely upsetting	0.0	0.0	Somewhat upsetting										1000.0	0.0	Extremely upsetting	1000.0	0.0	Extremely upsetting
10000000.0	10000000.0	Extremely upsetting	100000000.0	100000000.0	Extremely upsetting	100000000.0	100000000.0	Extremely upsetting				5000000.0	5000000.0	Extremely upsetting	1000000.0	1000000.0	Somewhat upsetting				1000000.0	1000000.0	Somewhat upsetting	10000000.0	10000000.0	Extremely upsetting	100000000.0	100000000.0	Extremely upsetting	10000000.0	10000000.0	Extremely upsetting	50000000.0	50000000.0	Extremely upsetting				10000000.0	10000000.0	Extremely upsetting
10000.0	50000.0	Extremely upsetting				100000.0	50000.0	Extremely upsetting	500.0	1000.0	A little upsetting				1000.0	50000.0	Very upsetting	100000.0	100000.0	Extremely upsetting													100000.0	100000.0	Extremely upsetting	10000.0	50000.0	Extremely upsetting	10000.0	20000.0	Extremely upsetting	5000.0	30000.0	Extremely upsetting
100.0	100.0	Extremely upsetting	500.0	250.0	Extremely upsetting	500.0	500.0	Extremely upsetting							50.0	50.0	Very upsetting				100.0	50.0	Very upsetting	250.0	100.0	Very upsetting	100.0	1000.0	Very upsetting
			1000.0	5000.0	Extremely upsetting							500.0	1000.0	Somewhat upsetting				5000.0	50000.0	Extremely upsetting				2500.0	10000.0	Very upsetting	5000.0	50000.0	Extremely upsetting				5000.0	50000.0	Extremely upsetting							5000.0	50000.0	Extremely upsetting	5000.0	50000.0	Extremely upsetting
10000000.0	0.0	Very upsetting	100000000.0	0.0	Extremely upsetting	100000000.0	0.0	Extremely upsetting				10000000.0	0.0	Very upsetting	0.0	0.0	Not at all upsetting										100000000.0	0.0	Extremely upsetting				100000000.0	0.0	Very upsetting							1000000.0	0.0	Somewhat upsetting				10000000.0	0.0
			2000000.0	2000000.0	Somewhat upsetting	200000.0	200000.0	Very upsetting	100000.0	200000.0	Extremely upsetting				200000.0	2000000.0	Somewhat upsetting	20000000.0	20000000.0	Very upsetting	2000000.0	2000000.0	Very upsetting							200000.0	200000.0	Extremely upsetting										2000000.0	2000000.0	Very upsetting				200000.0	200000.0
1000.0	1000.0	Extremely upsetting	2000.0	2000.0	Extremely upsetting				50.0	50.0	Somewhat upsetting				100.0	100.0	Somewhat upsetting				500.0	500.0	Very upsetting	1000.0	1000.0	Very upsetting	3000.0	3000.0	Extremely upsetting										3000.0	3000.0	Extremely upsetting							2000.0	2000.0
5000.0	5000.0	Extremely upsetting	5000.0	5000.0	Extremely upsetting				100.0	100.0	Very upsetting	500.0	500.0	Very upsetting	1000.0	1000.0	Very upsetting	10000.0	10000.0	Extremely upsetting	5000.0	5000.0	Extremely upsetting													10000.0	10000.0	Extremely upsetting	5000.0	5000.0	Extremely upsetting	2000.0	2000.0	Very upsetting
1000000.0	750000.0	Extremely upsetting	1000000.0	750000.0	Extremely upsetting	500000.0	250000.0	Very upsetting				250000.0	100000.0	Somewhat upsetting	0.0	0.0	Not at all upsetting	500000.0	250000.0	Very upsetting				300000.0	150000.0	Somewhat upsetting	1000000.0	750000.0	Extremely upsetting	1000000.0	750000.0	Extremely upsetting				1000000.0	500000.0	Extremely upsetting				250000.0	100000.0	A little upsetting	1000000.0	750000.0	Extremely upsetting	1500000.0	1000000.0
400.0	400.0	Somewhat upsetting	500.0	400.0	Somewhat upsetting	400.0	400.0	Very upsetting				450.0	500.0	Very upsetting	400.0	500.0	Very upsetting	500.0	500.0	Somewhat upsetting	400.0	400.0	Extremely upsetting				500.0	500.0	Very upsetting	400.0	400.0	Very upsetting				400.0	400.0	Somewhat upsetting				400.0	400.0	Very upsetting	500.0	500.0	Extremely upsetting	400.0	400.0
			5000.0	1000.0	Extremely upsetting				0.0	0.0	A little upsetting	500.0	0.0	Extremely upsetting							500.0	500.0	Extremely upsetting	0.0	0.0	Somewhat upsetting	3000.0	3000.0	Extremely upsetting										1000.0	1000.0	Extremely upsetting				2000.0	2000.0	Extremely upsetting
10.0	30.0	Extremely upsetting	10.0	30.0	Extremely upsetting	5.0	10.0	Extremely upsetting	5.0	10.0	Extremely upsetting							20.0	40.0	Extremely upsetting	30.0	40.0	Extremely upsetting	10.0	20.0	Extremely upsetting	20.0	40.0	Extremely upsetting										20.0	30.0	Extremely upsetting							10.0	20.0
5000000.0	3000000.0	Very upsetting	5000000.0	2000000.0	Extremely upsetting	15000000.0	7000000.0	Extremely upsetting	0.0	0.0	A little upsetting	5000000.0	2000000.0	Extremely upsetting				10000000.0	5000000.0	Extremely upsetting	3000000.0	1000000.0	Very upsetting				10000000.0	3000000.0	Extremely upsetting	3000000.0	1000000.0	Very upsetting				3000000.0	1000000.0	Extremely upsetting							5000000.0	2000000.0	Extremely upsetting	10000000.0	5000000.0
			10000.0	0.0	Extremely upsetting	10000.0	1000.0	Extremely upsetting	1000.0	100.0	Very upsetting	10000.0	100.0	Very upsetting							10000.0	1000.0	Extremely upsetting							1000.0	10.0	Extremely upsetting	100000.0	10000.0	Extremely upsetting	100000.0	0.0	Extremely upsetting	100000.0	10000.0	Extremely upsetting	10000.0	1000.0	Extremely upsetting
2000.0	2000.0	Extremely upsetting	1000.0	1000.0	Extremely upsetting	2000.0	2000.0	Extremely upsetting				500.0	500.0	Extremely upsetting	3000.0	3000.0	Extremely upsetting	300.0	300.0	Very upsetting	400.0	400.0	A little upsetting	4000.0	4000.0	Extremely upsetting	10000.0	10000.0	Extremely upsetting							600.0	600.0	Extremely upsetting				600.0	600.0	Very upsetting				6000.0	6000.0
						10000.0	1000.0	Extremely upsetting	200.0	100.0	Somewhat upsetting	1000.0	300.0	Very upsetting				10000.0	5000.0	Extremely upsetting	10000.0	5000.0	Extremely upsetting				5000.0	1000.0	Very upsetting				10000.0	5000.0	Extremely upsetting	5000.0	1000.0	Very upsetting							10000.0	5000.0	Extremely upsetting	10000.0	5000.0
			20.0	20.0	Extremely upsetting							15.0	15.0	Extremely upsetting	20.0	20.0	Extremely upsetting				20.0	20.0	Extremely upsetting				20.0	20.0	Extremely upsetting	15.0	15.0	Extremely upsetting	15.0	15.0	Extremely upsetting				20.0	20.0	Extremely upsetting				15.0	15.0	Extremely upsetting
10.0	10.0	Somewhat upsetting	100000.0	100000.0	Extremely upsetting	100000.0	1000.0	Extremely upsetting				2000.0	200.0	Very upsetting	5.0	5.0	Somewhat upsetting							500.0	500.0	Extremely upsetting				5000.0	5000.0	Very upsetting	200000.0	200000.0	Extremely upsetting				2099.0	200.0	Very upsetting	700.0	700.0	Very upsetting	100000.0	100000.0	Extremely upsetting	500000.0	5000.0
0.0	0.0	Very upsetting				1000.0	1000.0	Extremely upsetting	0.0	0.0	Not at all upsetting				0.0	0.0	Not at all upsetting	0.0	0.0	Extremely upsetting	100.0	100.0	Very upsetting										1000.0	1000.0	Extremely upsetting				100.0	100.0	Extremely upsetting	100.0	100.0	Extremely upsetting				1000.0	1000.0
10.0	1.0	Extremely upsetting	20.0	1.0	Extremely upsetting	10.0	1.0	Very upsetting	5.0	0.0	Somewhat upsetting	15.0	1.0	Very upsetting										10.0	1.0	Extremely upsetting	20.0	1.0	Extremely upsetting													15.0	1.0	Extremely upsetting
6.0	7.0	Somewhat upsetting	2000.0	3000.0	Very upsetting	100000.0	2000000.0	Extremely upsetting	399.0	500.0	Somewhat upsetting				100.0	150.0	Extremely upsetting													300.0	150.0	Very upsetting	30000.0	40000.0	Extremely upsetting							100000.0	300000.0	Extremely upsetting
150.0	150.0	Somewhat upsetting	100.0	150.0	Extremely upsetting				10.0	10.0	Somewhat upsetting																															10.0	30.0	Not at all upsetting				300.0	400.0
4.0	5.0	A little upsetting	0.0	0.0	Extremely upsetting	4.0	6.0	Somewhat upsetting				4.0	3.0	A little upsetting	6.0	1.0	Somewhat upsetting										6.0	7.0	Very upsetting	5.0	7.0	A little upsetting	8.0	3.0	Not at all upsetting	6.0	9.0	Not at all upsetting	6.0	5.0	Extremely upsetting	4.0	9.0	Somewhat upsetting	6.0	9.0	Extremely upsetting	0.0	9.0
50.0	50.0	Somewhat upsetting				10.0	10.0	Very upsetting				50.0	50.0	A little upsetting	50.0	25.0	Very upsetting				100.0	100.0	Very upsetting	50.0	50.0	Extremely upsetting	100.0	100.0	Extremely upsetting										200.0	150.0	Extremely upsetting	100.0	100.0	Very upsetting				500.0	500.0
			30.0	30.0	A little upsetting	20.0	20.0	A little upsetting				30.0	30.0	Somewhat upsetting							0.0	0.0	A little upsetting	10.0	10.0	Not at all upsetting	30.0	20.0	Somewhat upsetting	0.0	0.0	Not at all upsetting	0.0	0.0	Not at all upsetting							30.0	30.0	Somewhat upsetting
9000000000.0	9000000000.0	Extremely upsetting	1000000.0	1000000.0	Extremely upsetting							100000.0	100000.0	Extremely upsetting	1000000.0	1000000.0	Somewhat upsetting							15000000.0	20000000.0	Extremely upsetting	9000000000.0	9000000000.0	Extremely upsetting	10000000.0	10000000.0	Extremely upsetting	1000000000.0	1000000000.0	Extremely upsetting	500000000.0	500000000.0	Extremely upsetting							500000000.0	500000000.0	Extremely upsetting
1000.0	5000.0	Extremely upsetting	20000.0	50000.0	Extremely upsetting				200.0	300.0	A little upsetting	10000.0	20000.0	Somewhat upsetting	1000.0	10000.0	Extremely upsetting	5000.0	20000.0	Extremely upsetting	10000.0	50000.0	Extremely upsetting				1000000.0	3000000.0	Extremely upsetting	3000.0	10000.0	Extremely upsetting				10000.0	15000.0	Extremely upsetting				200.0	500.0	Somewhat upsetting	1000000.0	5000000.0	Extremely upsetting	1000000.0	5000000.0
7.0	5.0	Somewhat upsetting	15.0	15.0	Very upsetting				5.0	5.0	Somewhat upsetting	10.0	10.0	Very upsetting										3.0	4.0	Somewhat upsetting	30.0	30.0	Extremely upsetting	5.0	5.0	Somewhat upsetting				10.0	7.0	Very upsetting				7.0	5.0	A little upsetting				10.0	10.0
						100.0	100.0	Extremely upsetting				100.0	100.0	Extremely upsetting													10000000.0	10000000.0	Extremely upsetting	1000.0	10000.0	Extremely upsetting	100.0	100.0	Extremely upsetting							500.0	500.0	Very upsetting				1000.0	1000.0
			0.0	0.0	Extremely upsetting	0.0	0.0	Very upsetting				0.0	0.0	Extremely upsetting	0.0	0.0	Extremely upsetting				0.0	0.0	Extremely upsetting	0.0	0.0	Extremely upsetting	0.0	0.0	Extremely upsetting	0.0	0.0	Extremely upsetting	0.0	0.0	Very upsetting				0.0	0.0	Extremely upsetting				0.0	0.0	Extremely upsetting
10.0	10.0	A little upsetting	10.0	10.0	A little upsetting				10.0	10.0	A little upsetting	10.0	10.0	A little upsetting	10.0	10.0	A little upsetting				10.0	10.0	A little upsetting				10.0	10.0	Not at all upsetting				10.0	10.0	Not at all upsetting				10.0	10.0	A little upsetting	10.0	10.0	Not at all upsetting
2555.0	2555.0	Very upsetting	2222222.0	2222222.0	Extremely upsetting	255555.0	255555.0	Extremely upsetting				255.0	255.0	Somewhat upsetting							2555555.0	255555.0	Extremely upsetting				2555.0	2555.0	Extremely upsetting				2555555.0	255555.0	Extremely upsetting							25555.0	25555.0	Very upsetting	255555555.0	255555.0	Extremely upsetting	25555.0	25555.0
250.0	0.0	Extremely upsetting	6.0	1.0	Somewhat upsetting	1000.0	0.0	Extremely upsetting	10.0	4.0	A little upsetting	500.0	5.0	Very upsetting	100.0	0.0	Extremely upsetting																			250.0	0.0	Somewhat upsetting	250.0	0.0	Very upsetting				5000.0	0.0	Extremely upsetting	0.0	5.0
1000.0	1000.0	Extremely upsetting	100000.0	100000.0	Extremely upsetting	10000.0	10000.0	Extremely upsetting	100.0	100.0	Extremely upsetting	110000.0	110000.0	Extremely upsetting	100.0	100.0	Very upsetting				1000.0	1000.0	Extremely upsetting	100.0	100.0	Very upsetting	10.0	10.0	Somewhat upsetting										10000.0	10000.0	Extremely upsetting	1000.0	1000.0	Extremely upsetting	10.0	11.0	Somewhat upsetting	1000.0	1000.0
5.0	10.0	Very upsetting													5.0	10.0	Extremely upsetting										5.0	10.0	Extremely upsetting	5.0	10.0	Extremely upsetting							5.0	10.0	Very upsetting
100.0	300.0	Very upsetting	600.0	1000.0	Very upsetting				1000.0	3000.0	Somewhat upsetting	100.0	200.0	Extremely upsetting										400.0	5000.0	Very upsetting										1100.0	5000.0	Extremely upsetting	500.0	1000.0	Extremely upsetting
5.0	3.0	Very upsetting	1000.0	1000.0	Very upsetting				2.0	2.0	A little upsetting	2.0	0.0	Somewhat upsetting				100.0	100.0	Very upsetting	50.0	50.0	Very upsetting																100.0	100.0	Very upsetting	30.0	30.0	Very upsetting				50.0	50.0
						25.0	30.0	Somewhat upsetting	20.0	30.0	Somewhat upsetting	40.0	60.0	Very upsetting	60.0	80.0	Somewhat upsetting				30.0	40.0	Very upsetting	60.0	70.0	Extremely upsetting				40.0	40.0	Very upsetting							30.0	40.0	A little upsetting							50.0	40.0
100.0	500.0	Extremely upsetting				2000.0	2000.0	Extremely upsetting	50.0	100.0	Very upsetting	500.0	1000.0	Very upsetting	200.0	1000.0	Extremely upsetting							100.0	100.0	Extremely upsetting										1000.0	1000.0	Extremely upsetting	100.0	1000.0	Extremely upsetting	100.0	1000.0	Extremely upsetting
100.0	80.0	Very upsetting	1000.0	900.0	Extremely upsetting				100.0	90.0	Very upsetting	150.0	100.0	Extremely upsetting				2000.0	1500.0	Extremely upsetting							500.0	300.0	Extremely upsetting				1000.0	800.0	Extremely upsetting	1500.0	1000.0	Extremely upsetting				1000.0	900.0	Extremely upsetting	1000.0	600.0	Extremely upsetting
			100000000.0	100000000.0	Extremely upsetting	1000000000.0	1000000000.0	Somewhat upsetting							100000000.0	100000000.0	Very upsetting	1000000000.0	1000000000.0	Extremely upsetting							100000000.0	100000000.0	Very upsetting							1000000000.0	1000000000.0	Very upsetting				1000000000.0	1000000000.0	Extremely upsetting	100000000.0	100000000.0	Extremely upsetting	1000000000.0	1000000000.0
						300.0	400.0	Very upsetting	250.0	350.0	Very upsetting	450.0	300.0	Very upsetting	350.0	450.0		350.0	450.0	Very upsetting	450.0	350.0	Very upsetting							450.0	500.0	Very upsetting	500.0	450.0	Very upsetting							450.0	250.0	Very upsetting	333.0	455.0	Very upsetting	350.0	450.0
30.0	20.0	Extremely upsetting	35.0	25.0	Extremely upsetting	30.0	25.0	Extremely upsetting	35.0	30.0	Extremely upsetting	20.0	25.0	Extremely upsetting	30.0	20.0	Extremely upsetting							25.0	35.0	Extremely upsetting				30.0	25.0	Extremely upsetting																25.0	30.0
			0.0	0.0	Extremely upsetting				0.0	0.0	Extremely upsetting				0.0	0.0	Extremely upsetting	0.0	0.0	Somewhat upsetting	50.0	50.0	Very upsetting	50.0	50.0	Very upsetting				40.0	40.0	Extremely upsetting	0.0	0.0	Very upsetting	30.0	30.0	Extremely upsetting							200.0	200.0	Very upsetting	9.0	8.0
10.0	0.0	Very upsetting	1000.0	0.0	Extremely upsetting	100000.0	0.0	Extremely upsetting	4.0	0.0	A little upsetting				500.0	10.0	Not at all upsetting										1000000.0	0.0	Extremely upsetting							600.0	50.0	Somewhat upsetting				100.0	0.0	A little upsetting				200000.0	0.0
10000.0	100000.0	Not at all upsetting	18128.0	11727.0	Not at all upsetting	900000000000.0	80000000000000.0	Not at all upsetting				200000.0	309807669.0	A little upsetting				100000.0	100000.0	Not at all upsetting							2000.0	39272.0	Not at all upsetting	10000000.0	1000000.0	Not at all upsetting	14556.0	2445.0	Not at all upsetting	1000.0	3567.0	Not at all upsetting				3000.0	3000.0	Not at all upsetting	10000.0	10000.0	Not at all upsetting
			10000.0	10000.0	Extremely upsetting	5000.0	5000.0	Extremely upsetting	1000.0	1000.0	A little upsetting	10000.0	5000.0	Very upsetting	5000.0	5000.0	Extremely upsetting	5000.0	5000.0	Extremely upsetting										1000000.0	100000.0	Very upsetting	100000.0	100000.0	Very upsetting	10000.0	1000.0	Very upsetting										1000000.0	10000.0
			77877887.0	987789009.0	Very upsetting	100000.0	10000000.0	Extremely upsetting				888888.0	999999.0	Very upsetting	20000000.0	300000000.0	Extremely upsetting				99.0	9.0	A little upsetting				88888888.0	888888.0	Somewhat upsetting	87777777.0	9900000000000000.0	Very upsetting	98800000000000.0	989000000000000.0	Very upsetting				1.23e+17	1.23e+28	Extremely upsetting				7.78e+21	8.89e+20	Very upsetting	78878787.0	8.78e+39
			1000.0	0.0	Extremely upsetting				0.0	10.0	Somewhat upsetting										2000.0	0.0	Extremely upsetting							8000.0	0.0	Extremely upsetting							600.0	0.0	Extremely upsetting	9000.0	0.0	Extremely upsetting	800000.0	0.0	Extremely upsetting	10000.0	0.0
						100.0	100.0	Extremely upsetting	10.0	10.0	Very upsetting				50.0	50.0	Extremely upsetting				200.0	200.0	Extremely upsetting				200.0	200.0	Extremely upsetting							200.0	200.0	Extremely upsetting										100.0	100.0
10000.0	10000.0	Very upsetting	20000.0	20000.0	Extremely upsetting	20000.0	20000.0	Extremely upsetting	5000.0	15000.0	Very upsetting	20000.0	20000.0	Very upsetting				60000.0	60000.0	Very upsetting				20000.0	20000.0	Extremely upsetting				10000.0	3500.0	Very upsetting	15000.0	530000.0	Very upsetting				10000.0	10000.0	Very upsetting	20000.0	20000.0	Very upsetting	20000.0	20000.0	Very upsetting
1000.0	0.001	Extremely upsetting	10000.0	1.0	Extremely upsetting	100000.0	2.0	Extremely upsetting	10.0	0.001	A little upsetting	50.0	0.001	Somewhat upsetting	10000.0	0.001	Extremely upsetting	50000.0	0.001	Extremely upsetting				70000.0	4.0	Extremely upsetting										1000.0	1.0	Extremely upsetting	1000.0	0.0	Somewhat upsetting							5000.0	1.0
50.0	50.0	Extremely upsetting	50.0	50.0	Extremely upsetting	10.0	10.0	Extremely upsetting	50.0	50.0	Extremely upsetting				10.0	10.0	Extremely upsetting	50.0	50.0	Extremely upsetting	50.0	50.0	Extremely upsetting				50.0	50.0	Extremely upsetting	50.0	50.0	Extremely upsetting							50.0	50.0	Extremely upsetting				100.0	100.0	Extremely upsetting
1000000000.0	10000000000.0	Very upsetting	10000000000.0	100000000000.0	Very upsetting	100000000000.0	0.0	Extremely upsetting	10000000.0	0.0	Very upsetting							100000000.0	1000000000.0	Very upsetting	10000000.0	1000000.0	Somewhat upsetting	1000000000.0	100000000000.0	Extremely upsetting							100000000000.0	100000000000.0	Very upsetting	10000000000.0	100000000000.0	Extremely upsetting	100000000.0	100000000.0	Extremely upsetting	10000000.0	100000000.0	Very upsetting
			1000.0	1000.0	Extremely upsetting	10000.0	10000.0	Extremely upsetting	500.0	500.0	Extremely upsetting	1000.0	1000.0	Extremely upsetting	500.0	500.0	Very upsetting	100000.0	100000.0	Extremely upsetting	4000.0	4000.0	Extremely upsetting							5000.0	5000.0	Extremely upsetting	1000.0	1000.0	Extremely upsetting	5000.0	5000.0	Extremely upsetting	1000.0	1000.0	Extremely upsetting				7000.0	7000.0	Extremely upsetting	100000.0	100000.0
100.0	0.0	Extremely upsetting	1000.0	0.0	Extremely upsetting				0.0	0.0	Very upsetting	10.0	0.0	Very upsetting				1000.0	0.0	Extremely upsetting							1000.0	0.0	Extremely upsetting							100.0	0.0	Extremely upsetting							1000.0	0.0	Extremely upsetting	1000.0	0.0
25.0	25.0	Very upsetting				20.0	20.0	Extremely upsetting	10.0	10.0	Somewhat upsetting										30.0	30.0	Extremely upsetting	10.0	10.0	Extremely upsetting																30.0	30.0	Extremely upsetting				15.0	15.0
			2000000.0	1000000.0	Extremely upsetting				0.0	0.0	Not at all upsetting	1000000.0	100000.0	Very upsetting	2000000.0	2000000.0	Somewhat upsetting							1000.0	1900.0	Very upsetting
2000000.0	2000000.0	Extremely upsetting	1000.0	10000.0	Extremely upsetting							100000.0	10000.0	Extremely upsetting	10000.0	100000.0	Extremely upsetting	100000000.0	10000000.0	Extremely upsetting				200000000000.0	200000000.0	Extremely upsetting	90000000000.0	90000000.0	Extremely upsetting	1000000.0	100000.0	Extremely upsetting	10000000.0	10000000.0	Extremely upsetting	10000000.0	10000000.0	Extremely upsetting	1000000.0	1000000.0	Extremely upsetting	4000.0	4000.0	Extremely upsetting	2000000000.0	20000000.0	Extremely upsetting
						1000000000.0	0.0	Extremely upsetting				10000000.0	0.0	Extremely upsetting				100000000.0	0.0	A little upsetting	50000000.0	0.0	A little upsetting				50.0	6.0	Not at all upsetting				10000000000.0	1000000000.0	Extremely upsetting	100000000.0	10000000.0	A little upsetting	100000000.0	20000000.0	Extremely upsetting	0.0	0.0	Not at all upsetting
5009990999.0	509000000.0	Extremely upsetting	10000000.0	100000.0	Extremely upsetting				7000.0	3500.0	Somewhat upsetting							10090009.0	1000999.0	Extremely upsetting										5009099.0	500000.0	Extremely upsetting	10009999.0	1000000.0	Extremely upsetting	100999990.0	1000999.0	Extremely upsetting	90000000.0	600999.0	Extremely upsetting				1000000999.0	1000000.0	Extremely upsetting
70.0	50.0	Extremely upsetting	300.0	300.0	Extremely upsetting				0.0	0.0	Not at all upsetting	15.0	15.0	A little upsetting	35.0	35.0	Somewhat upsetting							70.0	70.0	Extremely upsetting							200.0	200.0	Extremely upsetting				100.0	100.0	Extremely upsetting	100.0	100.0	Extremely upsetting				10.0	10.0
			1000000000000000.0	1e+27	Extremely upsetting	100000.0	1000000000.0	Extremely upsetting				5.0	10000.0	Very upsetting	9999999.0	100000000000000.0	Extremely upsetting	99999.0	9999999999.0	Extremely upsetting	9.12e+23	1e+28	Extremely upsetting				9999999999.0	9.12e+32	Extremely upsetting	10000.0	1000000.0	Extremely upsetting				0.0	1000.0	Somewhat upsetting							9999999999.0	100000000000000.0	Extremely upsetting	1e+20	9.12e+23
500000.0	500000.0	Very upsetting	500000.0	500000.0	Very upsetting	2000000.0	2000000.0	Extremely upsetting	50000.0	50000.0	A little upsetting				0.0	0.0	Not at all upsetting	1000000.0	1000000.0	Extremely upsetting				1500000.0	1500000.0	Extremely upsetting							1000000.0	1000000.0	Extremely upsetting				1000000.0	1000000.0	Extremely upsetting	600000.0	600000.0	Very upsetting
0.0	0.0	Extremely upsetting	600.0	300.0	Very upsetting				0.0	0.0	Extremely upsetting	474.0	485.0	Extremely upsetting							0.0	0.0	Extremely upsetting				743.0	585.0	Extremely upsetting	586.0	466.0	Extremely upsetting				0.0	0.0	Very upsetting	0.0	0.0	Extremely upsetting	100.0	400.0	Extremely upsetting
			1000000000.0	10000000.0	Extremely upsetting							5000000.0	1000000.0	Very upsetting	0.0	0.0	Not at all upsetting				97602322.0	50000.0	Not at all upsetting				0.0	0.0	Not at all upsetting										1500000000.0	0.0	Extremely upsetting	0.0	99000000.0	Extremely upsetting	15000000000.0	0.0	Extremely upsetting	1000000000000.0	1000000000000.0
100000.0	100.0	Extremely upsetting	100000.0	100.0	Very upsetting	100000.0	100.0	Extremely upsetting	100.0	100.0	A little upsetting				100.0	100.0					100000.0	100.0	Extremely upsetting				1000000.0	100.0	Extremely upsetting	1000.0	100.0	Somewhat upsetting
1000.0	10.0	Somewhat upsetting	5000.0	0.0	Extremely upsetting				0.0	0.0	Not at all upsetting	500.0	0.0	Somewhat upsetting							100.0	0.0	A little upsetting				2000.0	0.0	Extremely upsetting				50000.0	0.0	Extremely upsetting							100.0	0.0	A little upsetting				50000.0	0.0
1.0	1000000.0	Somewhat upsetting				1.0	1000000.0	Very upsetting	0.0	0.0	Not at all upsetting				0.0	0.0	Not at all upsetting				1.0	1000000.0	A little upsetting							1.0	100000.0	A little upsetting	5.0	5000000.0	Very upsetting	0.0	0.0	A little upsetting							1.0	1000000.0	A little upsetting
200.0	150.0	Very upsetting				300.0	500.0	Extremely upsetting	0.0	0.0	A little upsetting				50.0	30.0	Somewhat upsetting							100.0	100.0	Extremely upsetting				50.0	50.0	Very upsetting	300.0	300.0	Extremely upsetting	200.0	300.0	Extremely upsetting	500.0	500.0	Extremely upsetting				100.0	100.0	Extremely upsetting
			1000.0	1000.0	Extremely upsetting	5000.0	1000.0	Extremely upsetting	0.0	0.0	Not at all upsetting				2000.0	500.0	Very upsetting	5000.0	1000.0	Extremely upsetting	500.0	100.0	Very upsetting	1000.0	100.0	Extremely upsetting				0.0	0.0	A little upsetting	3000.0	1000.0	Extremely upsetting				500.0	200.0	Somewhat upsetting
10000.0	80000.0	Extremely upsetting	10000.0	15000.0	Extremely upsetting	1000.0	0.0	Extremely upsetting							500.0	0.0	A little upsetting							2000.0	4000.0	Very upsetting	10000.0	15000.0	Very upsetting				3000.0	5000.0	Very upsetting	5000.0	7000.0	Extremely upsetting	5000.0	7000.0	Extremely upsetting
30.0	40.0	Extremely upsetting	10.0	20.0	Extremely upsetting	10.0	10.0	Extremely upsetting				20.0	10.0	Extremely upsetting	30.0	20.0	Extremely upsetting				40.0	50.0	Extremely upsetting	60.0	40.0	Extremely upsetting	10.0	20.0	Extremely upsetting							30.0	20.0	Extremely upsetting							30.0	50.0	Extremely upsetting
10000000.0	10000000.0	Extremely upsetting	1000000000.0	1000000000.0	Extremely upsetting	1000000000.0	1000000000.0	Extremely upsetting	2000000.0	2000000.0	Somewhat upsetting	10000000.0	10000000.0	Extremely upsetting				10000000.0	10000000.0	Extremely upsetting				1000000.0	1000000.0	Extremely upsetting	100000000.0	100000000.0	Extremely upsetting				10000000000.0	10000000000.0	Extremely upsetting	10000000.0	10000000.0	Extremely upsetting	50000000.0	50000000.0	Extremely upsetting	100000.0	100000.0	A little upsetting	1000000000.0	10000000000.0	Extremely upsetting	10000000.0	100000000.0
550000000.0	5500000000.0	Extremely upsetting	900000000.0	900000999.0	Extremely upsetting	1000000000.0	1000000000.0	Extremely upsetting	5000000.0	5000000.0	Somewhat upsetting							550000000000.0	550000000000.0	Extremely upsetting				100000000.0	100000000.0	Extremely upsetting	100000000.0	100000000.0	Extremely upsetting							750000000.0	750000000.0	Extremely upsetting	250000000.0	250000000.0	Very upsetting				100000000000.0	100000000000.0	Extremely upsetting
5.0	10.0	Extremely upsetting	5.0	10.0	Extremely upsetting										5.0	10.0	Extremely upsetting				5.0	10.0	Extremely upsetting	5.0	10.0	Extremely upsetting	5.0	10.0	Extremely upsetting	5.0	10.0	Very upsetting				5.0	10.0	Extremely upsetting	5.0	10.0	Extremely upsetting	5.0	10.0	Extremely upsetting	5.0	10.0	Extremely upsetting	5.0	10.0
10000000.0	1000000.0	Extremely upsetting	10000000.0	10000000.0	Extremely upsetting	10000000.0	10000000.0	Extremely upsetting	1000000.0	1000000.0	Extremely upsetting	1000000.0	1000000.0	Extremely upsetting	0.0	0.0	Very upsetting	10000000.0	10000000.0	Extremely upsetting				10000000.0	10000000.0	Extremely upsetting	50000000.0	50000000.0	Extremely upsetting							10000000.0	10000000.0	Extremely upsetting										10000000.0	10000000.0
30.0	85.0	Extremely upsetting										89.0	57.0	Extremely upsetting	48.0	268.0	Extremely upsetting				0.0	0.0	Not at all upsetting										5678.0	568.0	Extremely upsetting	59.0	47.0	Extremely upsetting	48.0	3.0	Extremely upsetting	0.0	0.0	A little upsetting	0.0	1000.0	Extremely upsetting
0.0	0.0	Very upsetting							0.0	0.0	Somewhat upsetting				0.0	0.0	Very upsetting	0.0	0.0	Extremely upsetting													0.0	0.0	Very upsetting	0.0	0.0	A little upsetting	0.0	0.0	Very upsetting							0.0	0.0
100000.0	100000.0	Very upsetting	100000.0	100000.0	Extremely upsetting	100000.0	100000.0	Extremely upsetting	0.0	0.0	A little upsetting				10000.0	10000.0	Somewhat upsetting	100000.0	100000.0	Extremely upsetting	0.0	0.0	A little upsetting										25000.0	25000.0	Somewhat upsetting				25000.0	25000.0	Somewhat upsetting							25000.0	25000.0
			10000000.0	0.0	Extremely upsetting	75000000.0	2000000.0	Extremely upsetting				20000000.0	200000.0	Very upsetting	250000.0	0.0	Somewhat upsetting				40000000.0	500000.0	Extremely upsetting	25000000.0	200000.0	Extremely upsetting	100000000.0	1000000.0	Extremely upsetting													8000000.0	0.0	Very upsetting				17000000.0	100000.0
			100000000.0	25000000.0	Extremely upsetting				150000.0	150000.0	Very upsetting	1800000.0	2000000.0	Extremely upsetting				250000000.0	30000000.0	Extremely upsetting	500000.0	500000.0	Extremely upsetting							900000.0	1200000.0	Extremely upsetting	1000000000.0	2000999000.0	Extremely upsetting	250000000.0	300000000.0	Extremely upsetting	250000000.0	100000000.0	Extremely upsetting
20000000.0	5000000.0	Extremely upsetting	20000000.0	25000000.0	Extremely upsetting				0.0	0.0	A little upsetting	1000000.0	500000.0	A little upsetting	0.0	0.0	Not at all upsetting				10000000.0	10000000.0	Very upsetting	0.0	10000000.0	Very upsetting				5000000.0	6000000.0	Somewhat upsetting	25000000.0	30000000.0	Extremely upsetting				5000000.0	7000000.0	Very upsetting				1000000.0	500000.0	Somewhat upsetting
500000.0	500000.0	Extremely upsetting	3000000.0	3000000.0	Extremely upsetting	1500000.0	1500000.0	Extremely upsetting	0.0	0.0	Not at all upsetting	250000.0	250000.0	Somewhat upsetting	250000.0	250000.0	Very upsetting				1000000.0	1000000.0	Extremely upsetting	3000000.0	3000000.0	Extremely upsetting	1000000.0	1000000.0	Extremely upsetting													1000000.0	1000000.0	Extremely upsetting				2000000.0	2000000.0
			1000000000.0	5000000000.0	Extremely upsetting	1000000000.0	5000000000.0	Extremely upsetting	0.0	0.0	Not at all upsetting	100000000.0	250000000.0	Somewhat upsetting				1000000000.0	2500000000.0	Extremely upsetting				100000000.0	500000000.0	Very upsetting				1000000000.0	5000000000.0	Extremely upsetting	100000000.0	250000000.0	Very upsetting	1000000000.0	5000000000.0	Extremely upsetting
3000000.0	3000000.0	Somewhat upsetting	2000000.0	2000000.0	Very upsetting	5000000.0	5000000.0	Very upsetting	100000.0	100000.0	Not at all upsetting	1000000.0	1000000.0	Somewhat upsetting	1000000.0	1000000.0	Somewhat upsetting	3000000.0	3000000.0	Somewhat upsetting	3000000.0	3000000.0	Somewhat upsetting							500000.0	500000.0	A little upsetting										1000000.0	1000000.0	Somewhat upsetting	1000000.0	1000000.0	Somewhat upsetting
5000000000.0	1000000000.0	Extremely upsetting	5000000000.0	1000000000.0	Extremely upsetting	1000000000.0	0.0	Extremely upsetting	0.0	0.0	A little upsetting				5000000000.0	1000000000.0	Extremely upsetting							1000000000.0	500000000.0	Extremely upsetting				1000000000.0	500000000.0	Extremely upsetting
			1000000.0	1000000.0	Extremely upsetting	5000000.0	1000000.0	Extremely upsetting				1000.0	1000.0	Very upsetting	0.0	0.0	A little upsetting				100000.0	10000.0	Extremely upsetting				1000.0	1000.0	Very upsetting							1000000.0	1000000.0	Extremely upsetting
			1000000.0	500000.0	Very upsetting				0.0	0.0	Not at all upsetting	1000000.0	500000.0	Very upsetting				20000000.0	10000000.0	Extremely upsetting	0.0	0.0	A little upsetting				1000000.0	500000.0	Very upsetting				1000000.0	500000.0	Extremely upsetting	10000000.0	5000000.0	Extremely upsetting	2000000.0	1000.0	Somewhat upsetting	1000000.0	500000.0	Very upsetting				1000000.0	5000.0
			50.0	50.0	Somewhat upsetting							50.0	50.0	Somewhat upsetting	50.0	50.0	Somewhat upsetting	50.0	50.0	Somewhat upsetting	50.0	50.0	Somewhat upsetting				50.0	50.0	Somewhat upsetting							50.0	50.0	Somewhat upsetting				50.0	50.0	Somewhat upsetting	50.0	50.0	Somewhat upsetting	50.0	50.0
1000000.0	1000000.0	Extremely upsetting	2000000.0	2000000.0	Extremely upsetting	1000000.0	2000000.0	Extremely upsetting							500000.0	500000.0	Somewhat upsetting				2000000.0	2000000.0	Extremely upsetting																1000000.0	2000000.0	Extremely upsetting	2000000.0	2000000.0	Extremely upsetting				3000000.0	3000000.0
						10000.0	25000.0	Extremely upsetting	25.0	100.0	A little upsetting	1000.0	10000.0	Somewhat upsetting	0.0	0.0	Not at all upsetting	100000.0	500000.0	Extremely upsetting							25000.0	100000.0	Extremely upsetting	5000.0	25000.0	Extremely upsetting	20000.0	100000.0	Extremely upsetting	10000.0	25000.0	Extremely upsetting							25000.0	100000.0	Extremely upsetting	24000.0	100000.0
0.0	0.0	Somewhat upsetting				1000000.0	0.0	Extremely upsetting	0.0	0.0	Somewhat upsetting				10000.0	100000.0	A little upsetting	10000000.0	10000000.0	Extremely upsetting	0.0	0.0	Not at all upsetting	10000.0	1000000.0	Very upsetting	100000.0	1000000.0	Very upsetting	0.0	0.0	A little upsetting				100000.0	100000.0	Very upsetting	1000000.0	1000000.0	Extremely upsetting				10000.0	1000000.0	Very upsetting
0.0	0.0	Extremely upsetting	50000000.0	0.0	Extremely upsetting	12000000.0	0.0	Extremely upsetting				9000000.0	50000000.0	Very upsetting	0.0	0.0	Somewhat upsetting							0.0	0.0	Extremely upsetting							2000000000.0	0.0	Extremely upsetting													0.0	0.0
50000.0	100000.0	Extremely upsetting	20000.0	10000.0	Very upsetting	50000.0	100000.0	Extremely upsetting	0.0	0.0	A little upsetting													5000.0	1000.0	Somewhat upsetting							100000.0	50000.0	Extremely upsetting							50000.0	20000.0	Very upsetting
200.0	100.0	Extremely upsetting	400.0	200.0	Extremely upsetting				10.0	10.0	A little upsetting				100.0	50.0	Extremely upsetting	500.0	250.0	Extremely upsetting	100.0	50.0	Very upsetting							20.0	10.0	Very upsetting	250.0	150.0	Extremely upsetting							25.0	25.0	Somewhat upsetting	100.0	50.0	Very upsetting
			50000000.0	50000000.0	Extremely upsetting	100000000.0	100000000.0	Extremely upsetting				10000000.0	10000000.0	Very upsetting	5000000.0	5000000.0	Very upsetting							1000000.0	1000000.0	Somewhat upsetting	50000000.0	50000000.0	Extremely upsetting	30000000.0	30000000.0	Extremely upsetting	100000000.0	100000000.0	Extremely upsetting	30000000.0	30000000.0	Extremely upsetting	50000000.0	50000000.0	Extremely upsetting				20000000.0	20000000.0	Extremely upsetting
			5000.0	5000.0	Extremely upsetting	500.0	10.0	Extremely upsetting	100.0	20.0	Very upsetting	1000.0	20.0	Extremely upsetting							2000.0	2000.0	Extremely upsetting	500.0	400.0	Extremely upsetting				500.0	300.0	Extremely upsetting				2000.0	2000.0	Extremely upsetting							1000.0	600.0	Very upsetting
			1000.0	5000.0	Extremely upsetting				0.0	0.0	Not at all upsetting	1000.0	1000.0	Extremely upsetting	0.0	0.0	Not at all upsetting													0.0	0.0	Extremely upsetting				10000.0	0.0	Extremely upsetting							0.0	0.0	Extremely upsetting	10000.0	0.0
40000.0	40000.0	Extremely upsetting	50000.0	50000.0	Extremely upsetting	500000.0	500000.0	Extremely upsetting				1000.0	1000.0	A little upsetting	40000.0	40000.0	Very upsetting	500000.0	500000.0	Extremely upsetting				40000.0	40000.0	Extremely upsetting	200000.0	150000.0	Extremely upsetting							10000.0	5000.0	Very upsetting	5000.0	5000.0	Very upsetting				40000.0	40000.0	Very upsetting	40000.0	40000.0
100000000.0	100000000.0	Extremely upsetting	100000000.0	200000000.0	Extremely upsetting				10000000.0	20000000.0	Somewhat upsetting				0.0	0.0	Not at all upsetting	200000000.0	300000000.0	Extremely upsetting	100000000.0	200000000.0	Extremely upsetting				200000000.0	300000000.0	Extremely upsetting				200000000.0	300000000.0	Extremely upsetting							50000000.0	50000000.0	Somewhat upsetting	100000000.0	100000000.0	Extremely upsetting	100000000.0	200000000.0
						100000.0	1000000.0	Extremely upsetting	0.0	0.0	Not at all upsetting	5000.0	10000.0	Very upsetting										50000.0	100000.0	Extremely upsetting				100000.0	500000.0	Extremely upsetting				1000000.0	2000000.0	Extremely upsetting	1000000.0	2000000.0	Extremely upsetting
50.0	50.0	Extremely upsetting	0.0	0.0	Extremely upsetting				10.0	10.0	Extremely upsetting	0.0	0.0	Extremely upsetting	0.0	0.0	Extremely upsetting							0.0	0.0	Extremely upsetting				0.0	0.0	Extremely upsetting	0.0	0.0	Extremely upsetting				0.0	0.0	Extremely upsetting	10.0	10.0	Extremely upsetting	0.0	0.0	Extremely upsetting
400.0	400.0	Very upsetting	500.0	500.0	Extremely upsetting				400.0	400.0	Somewhat upsetting	500.0	500.0	Extremely upsetting	500.0	500.0	Extremely upsetting													400.0	400.0	Somewhat upsetting				500.0	500.0	Extremely upsetting	500.0	500.0	Very upsetting	500.0	500.0	Very upsetting	400.0	400.0	Somewhat upsetting
100.0	100.0	Extremely upsetting	100.0	100.0	Extremely upsetting	100.0	100.0	Extremely upsetting				100.0	100.0	Very upsetting	0.0	0.0	A little upsetting	100.0	100.0	Extremely upsetting							100.0	100.0	Extremely upsetting				100.0	100.0	Extremely upsetting				100.0	100.0	Extremely upsetting	100.0	100.0	Extremely upsetting				100.0	100.0
5000000.0	5000000.0	Very upsetting	1000000.0	1000000.0	Extremely upsetting	5000000.0	5000000.0	Somewhat upsetting	500000.0	500000.0	Very upsetting	500000.0	500000.0	Very upsetting	0.0	0.0	Not at all upsetting										5000000.0	5000000.0	Very upsetting				5000000.0	5000000.0	Extremely upsetting				5000000.0	5000000.0	Extremely upsetting	1000000.0	1000000.0	Very upsetting				5000000.0	5000000.0
1000000.0	1000000.0	Extremely upsetting	1000000.0	1000000.0	Extremely upsetting	1000000.0	1000000.0	Extremely upsetting	1000000.0	1000000.0	Extremely upsetting				1000000.0	1000000.0	Extremely upsetting	1000000.0	1000000.0	Extremely upsetting	1000000.0	1000000.0	Extremely upsetting	1000000.0	1000000.0	Extremely upsetting	1000000.0	1000000.0	Extremely upsetting	1000000.0	1000000.0	Extremely upsetting	1000000.0	1000000.0	Extremely upsetting													1000000.0	1000000.0
						0.0	0.0	Not at all upsetting	0.0	0.0	Extremely upsetting				0.0	0.0	Extremely upsetting										0.0	0.0	Extremely upsetting				0.0	0.0	Very upsetting							0.0	0.0	Somewhat upsetting	0.0	0.0	Very upsetting	0.0	0.0
2000000.0	3000000.0	Extremely upsetting				1000000.0	2000500.0	Extremely upsetting	0.0	0.0	Not at all upsetting	1000000.0	1000000.0	Extremely upsetting				2000000.0	5000099.0	Extremely upsetting	2000000.0	2000000.0	Extremely upsetting	1000000.0	2000000.0	Extremely upsetting	2000000.0	3000000.0	Extremely upsetting				50000000.0	60000000.0	Extremely upsetting				3000000.0	3000000.0	Extremely upsetting	900000.0	1000000.0	Extremely upsetting
100.0	100.0	Extremely upsetting	1000000.0	100000.0	Extremely upsetting				1.0	1.0	Not at all upsetting	100.0	100.0	Extremely upsetting							1000.0	1000.0	Extremely upsetting	100.0	100.0	Extremely upsetting							1000000.0	1000000.0	Extremely upsetting				4000099.0	4009909999.0	Extremely upsetting	2000.0	2000.0	Extremely upsetting				1000000.0	1000000.0
			10000000.0	10000000.0	Extremely upsetting	10000000.0	10000000.0	Extremely upsetting	1000000.0	1000000.0	Somewhat upsetting	2000000.0	2000000.0	Somewhat upsetting	1000000.0	1000000.0	A little upsetting	3000000.0	3000000.0	Very upsetting	2500000.0	2500000.0	Somewhat upsetting	5000000.0	5000000.0	Extremely upsetting							10000000.0	10000000.0	Extremely upsetting	7000000.0	7000000.0	Extremely upsetting							5000000.0	5000000.0	Extremely upsetting
			100.0	100.0	Extremely upsetting				0.0	0.0	A little upsetting	50.0	100.0	Extremely upsetting	80.0	100.0	Extremely upsetting										0.0	1000.0	Extremely upsetting				1000.0	1000.0	Extremely upsetting	100.0	100.0	Extremely upsetting				90.0	100.0	Very upsetting	0.0	100.0	Extremely upsetting	1000.0	1000.0
100.0	100.0	Extremely upsetting							100.0	100.0	Extremely upsetting				100.0	100.0	Extremely upsetting				666.0	666.0	Extremely upsetting				222.0	222.0	Extremely upsetting																0.0	0.0	Extremely upsetting	2000.0	2000.0
100.0	50.0	Somewhat upsetting	0.0	0.0	Not at all upsetting				5000.0	500.0	A little upsetting	500.0	50.0	Very upsetting	0.0	0.0	Not at all upsetting							3000.0	50.0	Somewhat upsetting	2000.0	50.0	Somewhat upsetting										5000.0	400.0	Very upsetting	70.0	20.0	A little upsetting				6000.0	500.0
50000.0	50000.0	Somewhat upsetting	100000.0	100000.0	Very upsetting	100000.0	100000.0	Extremely upsetting	0.0	0.0	Not at all upsetting							50000.0	50000.0	Very upsetting	50000.0	50000.0	Somewhat upsetting				50000.0	50000.0	Somewhat upsetting										0.0	0.0	A little upsetting	0.0	0.0	Somewhat upsetting
			99999999999.0	99999999999.0	Extremely upsetting	1e+24	1e+24	Extremely upsetting							580000.0	600000.0	Very upsetting	1000000000000.0	1000000000000.0	Extremely upsetting	1e+24	1e+24	Extremely upsetting													1000000000000.0	1000000000000.0	Extremely upsetting
0.0	0.0	Extremely upsetting	1000000.0	1000000.0	Extremely upsetting	0.0	0.0	Extremely upsetting				9000000.0	9000000.0	Extremely upsetting				5000999.0	50000000.0	Extremely upsetting	0.0	0.0	Very upsetting	0.0	0.0	Extremely upsetting	0.0	0.0	Extremely upsetting				0.0	0.0	Extremely upsetting
			15000000.0	0.0	Extremely upsetting	100000000.0	0.0	Extremely upsetting				10000000.0	0.0	Very upsetting										100000000.0	0.0	Extremely upsetting				500000000.0	0.0	Extremely upsetting				10000000.0	0.0	Extremely upsetting				500000.0	0.0	Extremely upsetting
100000.0	100000.0	Extremely upsetting	100000.0	100000.0	Extremely upsetting	10000.0	10000.0	Very upsetting	100.0	100.0	Very upsetting							1000000.0	1000000.0	Extremely upsetting	100000.0	100000.0	Extremely upsetting	100000.0	150000.0	Extremely upsetting				1000.0	10000.0	Very upsetting				10000.0	150000.0	Extremely upsetting				1000.0	1000.0	Somewhat upsetting
1000.0	1000.0	Extremely upsetting	10000000.0	10000000.0	Extremely upsetting	5000000.0	5000000.0	Extremely upsetting	0.0	0.0	Somewhat upsetting				5000.0	10000.0	Extremely upsetting	1000000.0	5000000.0	Extremely upsetting	1000.0	100000.0	Extremely upsetting	1000.0	1000.0	Very upsetting	50000.0	100000.0	Extremely upsetting				1000000.0	5000000.0	Extremely upsetting				500000.0	1000000.0	Extremely upsetting	0.0	0.0	Somewhat upsetting
100000000.0	100000000.0	Extremely upsetting				50000000.0	50000000.0	Extremely upsetting				100000000.0	100000000.0	Extremely upsetting	0.0	0.0	Not at all upsetting	100000000.0	100000000.0	Extremely upsetting	100000000.0	100000000.0	Extremely upsetting	900000000000.0	900000000000.0	Extremely upsetting													900000000000.0	900000000000.0	Extremely upsetting
5000.0	5000.0	Extremely upsetting				5000.0	20000.0	Extremely upsetting	0.0	0.0	Extremely upsetting	1000.0	5000.0	Very upsetting	777.0	8766.0	Extremely upsetting							5000.0	10000.0	Extremely upsetting	5000.0	10000.0	Extremely upsetting	1000.0	5000.0	Extremely upsetting	10000.0	20000.0	Extremely upsetting	600800.0	800.0	Extremely upsetting	500.0	1000.0	Extremely upsetting				55.0	45.0	Extremely upsetting
			5000.0	5000.0	Extremely upsetting	10000.0	10000.0	Extremely upsetting	0.0	0.0	A little upsetting	100.0	100.0	Somewhat upsetting	0.0	0.0	Not at all upsetting	10000.0	10000.0	Extremely upsetting										5000.0	5000.0	Somewhat upsetting	10000.0	10000.0	Extremely upsetting				10000.0	10000.0	Extremely upsetting
1500.0	1500.0	Extremely upsetting	4000.0	4000.0	Extremely upsetting				50.0	50.0	Somewhat upsetting				300.0	300.0	Very upsetting													4000.0	4000.0	Very upsetting	100000.0	100000.0	Extremely upsetting							4000.0	4000.0	Very upsetting	5000.0	5000.0	Very upsetting
500000000.0	50000000.0	Extremely upsetting	1000000000000000.0	1000000000000000.0	Not at all upsetting										60000000.0	6900000.0	Somewhat upsetting				1.0	1.0	Somewhat upsetting	10000000000000.0	100000000000000.0	Extremely upsetting				5161155.0	1615152.0	Extremely upsetting	182000000000.0	82727261.0	Extremely upsetting	1.0	1.0	Not at all upsetting							9130000000000000.0	9170000000000.0	Extremely upsetting
			1.0	1.0	A little upsetting				1.0	1.0	A little upsetting	25.0	25.0	Very upsetting										25.0	25.0	Extremely upsetting				2.0	2.0	A little upsetting							25.0	25.0	Extremely upsetting	25.0	25.0	Extremely upsetting	25.0	25.0	Extremely upsetting	25.0	25.0
1000.0	2000.0	Extremely upsetting	1000.0	2000.0	Extremely upsetting	1000000.0	1000000.0	Extremely upsetting				1000.0	1000.0	Very upsetting	1000.0	1000.0	Extremely upsetting							3000.0	3500.0	Extremely upsetting	200.0	3000.0	Extremely upsetting	200.0	1000.0	Extremely upsetting				200.0	2000.0	Extremely upsetting							900.0	500000.0	Extremely upsetting
100000.0	100000.0	Extremely upsetting	50000.0	50000.0	Extremely upsetting	1000.0	1000.0	Not at all upsetting				50000.0	50000.0	Extremely upsetting	0.0	0.0	Not at all upsetting													30000.0	30000.0	Extremely upsetting	5000.0	5000.0	Extremely upsetting	100000.0	100000.0	Extremely upsetting	50000.0	50000.0	Extremely upsetting	50000.0	50000.0	Very upsetting				100000.0	100000.0
			1000.0	1200.0	Very upsetting							1000.0	1000.0	Somewhat upsetting				2000.0	2000.0	Very upsetting				1000.0	1000.0	Somewhat upsetting				1000.0	1000.0	Somewhat upsetting							1200.0	1000.0	Somewhat upsetting				1200.0	1200.0	Very upsetting
			10000000.0	10000000.0	Extremely upsetting	100000.0	100000.0	Extremely upsetting	10000.0	0.0	Somewhat upsetting				10000.0	10000.0	Somewhat upsetting	1000000.0	1000000.0	Extremely upsetting	5000000.0	5000000.0	Extremely upsetting										1000000.0	1000000.0	Extremely upsetting	500000.0	100000.0	Extremely upsetting	1000000.0	1000000.0	Extremely upsetting				5000000.0	5000000.0	Very upsetting
10000000.0	5000000.0	Not at all upsetting	90.0	0.0	Extremely upsetting							90.0	30.0	Somewhat upsetting	50000.0	50000.0	A little upsetting										500000.0	200000.0	A little upsetting				10000000.0	0.0	Not at all upsetting							1000000.0	500000.0	Somewhat upsetting				6000000.0	10000.0
0.0	0.0	Not at all upsetting	0.0	20.0	Extremely upsetting	80.0	40.0	Extremely upsetting	0.0	0.0	Not at all upsetting													0.0	0.0	Not at all upsetting	0.0	0.0	Extremely upsetting				777.0	65.0	Extremely upsetting				0.0	0.0	A little upsetting				0.0	0.0	Not at all upsetting	0.0	0.0
						100000.0	100000.0	Extremely upsetting				200000.0	250000.0	Extremely upsetting	25000.0	25000.0	Very upsetting	200000.0	200000.0	Extremely upsetting				20000520000.0	750000.0	Extremely upsetting	140000.0	14000.0	A little upsetting	50000.0	50000.0	Somewhat upsetting				400000.0	500000.0	Extremely upsetting
100000000.0	100000000.0	Very upsetting	50000000.0	50000000.0	Somewhat upsetting	1000000000.0	1000000000.0	Very upsetting							10000000.0	1000000.0	Somewhat upsetting	50000000.0	50000000.0	Somewhat upsetting	0.0	0.0	Not at all upsetting				1000000000.0	100000000.0	Extremely upsetting	10000000.0	10000000.0	Somewhat upsetting				50000000.0	50000000.0	Somewhat upsetting
100000000.0	100000000.0	Extremely upsetting	100000000.0	100000000.0	Extremely upsetting				10000000.0	10000000.0	Very upsetting				100000000.0	100000000.0	Very upsetting				100000000.0	100000000.0	Extremely upsetting				100000000.0	100000000.0	Extremely upsetting										100000000.0	100000000.0	Extremely upsetting
10.0	30.0	Extremely upsetting	500.0	600.0	Extremely upsetting	900.0	1000.0	Extremely upsetting	0.0	0.0	Extremely upsetting	240.0	200.0	Extremely upsetting				200.0	400.0	Extremely upsetting	90.0	90.0	Extremely upsetting	200.0	200.0	Extremely upsetting	900.0	1000.0	Extremely upsetting							0.0	0.0	A little upsetting				50.0	70.0	Extremely upsetting	100.0	200.0	Extremely upsetting	300.0	400.0
						5000000.0	5000000.0	Extremely upsetting	0.0	0.0		500000.0	50000.0	Extremely upsetting				20000000.0	20000000.0	Extremely upsetting	15000000.0	15000000.0	Extremely upsetting										1000000000.0	1000000000.0	Extremely upsetting				0.0	0.0	Not at all upsetting
						1000000000.0	1000000000.0	Somewhat upsetting	0.0	0.0	Not at all upsetting	0.0	0.0	Not at all upsetting										1000000000.0	1000000000.0	Not at all upsetting				1000000000.0	1000000000.0					1000000000.0	1000000000.0	Very upsetting				1000000000.0	1000000000.0	A little upsetting				1000000000.0	1000000000.0
1000000000000.0	10000000000000.0	Extremely upsetting	1000000000000000.0	1000000000000000.0	Extremely upsetting	1e+23	1e+23	Extremely upsetting	1000000.0	1000000.0	Somewhat upsetting	100000000000000.0	100000000000000.0	Extremely upsetting	100000000.0	100000000.0	Very upsetting							10000000000.0	10000000000.0	Very upsetting	100000000000.0	1000000000000.0	Extremely upsetting
1000000000.0	1000000000.0	Extremely upsetting				1000000000000.0	1000000000.0	Extremely upsetting	100.0	100.0	Very upsetting	100000.0	100000.0	Somewhat upsetting	0.0	0.0	Not at all upsetting	500000.0	500000.0	Extremely upsetting	100.0	100.0	A little upsetting				1000000000.0	1000000000.0	Extremely upsetting	1000000.0	1000000.0	Extremely upsetting	20000000.0	20000000.0	Extremely upsetting	1000000.0	1000000.0	Extremely upsetting				100.0	100.0	Somewhat upsetting	500000000.0	500000000.0	Extremely upsetting
100000.0	1000000.0	Extremely upsetting	1000000000.0	1000000000.0	Extremely upsetting				0.0	0.0	Not at all upsetting	1000.0	10000.0	Somewhat upsetting	0.0	0.0	A little upsetting							1000000.0	1000000000000.0	Extremely upsetting	10000.0	1000.0	Somewhat upsetting	0.0	0.0	Not at all upsetting										100000.0	100000000.0	Very upsetting				0.0	0.0
			0.0	0.0	Extremely upsetting	0.0	0.0	Somewhat upsetting				0.0	0.0	Very upsetting	0.0	0.0	Extremely upsetting				0.0	0.0	Somewhat upsetting										0.0	0.0	Extremely upsetting							0.0	0.0	Extremely upsetting	0.0	0.0	Somewhat upsetting	0.0	0.0
1500000.0	1500000.0	Extremely upsetting	2500000.0	2500000.0	Extremely upsetting	2500000.0	2500000.0	Extremely upsetting	0.0	0.0	Somewhat upsetting	1500000.0	1500000.0	Very upsetting	0.0	0.0	A little upsetting	2500000.0	2500000.0	Extremely upsetting							2500000.0	2500000.0	Extremely upsetting	1500000.0	1500000.0	Very upsetting	2500000.0	2500000.0	Extremely upsetting							1500000.0	1500000.0	Very upsetting	2500000.0	2500000.0	Extremely upsetting
300000.0	100000.0	Somewhat upsetting				900000000000.0	9000000000.0	Extremely upsetting	200000.0	200000.0	A little upsetting				50000.0	100000.0	A little upsetting	7000000.0	80000.0	Somewhat upsetting	600000.0	300000.0	Very upsetting	1000000.0	100000.0	Extremely upsetting				0.0	0.0	Not at all upsetting				500000.0	200000.0	Somewhat upsetting	20000000.0	3000000.0	Somewhat upsetting				0.0	0.0	A little upsetting	0.0	0.0
			1000000.0	50000.0	Extremely upsetting	20000000000.0	1000000.0	Extremely upsetting	5000.0	3000.0	Not at all upsetting	2500000000.0	25.0	Extremely upsetting	5000000000.0	80.0	Very upsetting										200000000000.0	500.0	Extremely upsetting	25000000.0	1500.0	Extremely upsetting	10000000000000.0	1500.0	Extremely upsetting				100000000000.0	1000.0	Extremely upsetting	50000000.0	70.0	Extremely upsetting	25000000.0	25.0	Very upsetting	50000000.0	200.0
1000000000.0	1000000000.0	Extremely upsetting	1000000000.0	1000000000.0	Extremely upsetting							100000000.0	100000000.0	Extremely upsetting	100000000.0	1000000000.0	Very upsetting	1000000000.0	10000000000.0	Extremely upsetting	1000000000.0	1000000000.0	Very upsetting				1000000000.0	10000000000.0	Extremely upsetting										100000000.0	100000000.0	Very upsetting							1000000000.0	10000000000.0
100000000000.0	100000000000000.0	Extremely upsetting	1000000.0	500000.0	Extremely upsetting	1e+18	1e+17	Extremely upsetting	100000.0	100000.0	Not at all upsetting	500000.0	500000.0	Extremely upsetting	100000.0	100000.0	A little upsetting	1000000000.0	1000000000.0	Extremely upsetting							500000.0	500000.0	Extremely upsetting				10000000000000.0	1000000000000.0	Extremely upsetting										10000000000000.0	1000000000000000.0	Extremely upsetting	10000000000.0	10000000000.0
			500000000.0	0.0	Extremely upsetting				0.0	0.0	A little upsetting				0.0	0.0	Not at all upsetting	500000000.0	200000000.0	Extremely upsetting	0.0	0.0	Not at all upsetting	0.0	0.0	Not at all upsetting				200000000.0	0.0	Extremely upsetting	5000000000.0	0.0	Extremely upsetting	500000000.0	200000000.0	Extremely upsetting	500000000.0	0.0	Extremely upsetting	20000000.0	0.0	A little upsetting	0.0	0.0	Not at all upsetting
9.0	0.0	Extremely upsetting	9.0	0.0	Extremely upsetting	9.0	0.0	Extremely upsetting	8.0	0.0	Very upsetting				0.0	0.0	Not at all upsetting	9.0	0.0	Extremely upsetting																9.0	0.0	Extremely upsetting				9.0	0.0	Extremely upsetting	9.0	0.0	Extremely upsetting	9.0	0.0
1000000000.0	1000000000.0	Extremely upsetting	100000000000.0	100000000000.0	Extremely upsetting	1000000000.0	100000000.0	Extremely upsetting	50000.0	50000.0	A little upsetting				0.0	0.0	Not at all upsetting										9000000000.0	900000000.0	Extremely upsetting				10000000000.0	1000000000.0	Extremely upsetting				500000000.0	500000000.0	Extremely upsetting	50000.0	50000.0	Somewhat upsetting				5000000000.0	500000000.0
50000000.0	50000000.0	A little upsetting	1000000000.0	1000000000.0	Extremely upsetting	1000000000000.0	1000000000000.0	Extremely upsetting	6000000.0	6000000.0	A little upsetting				1000000000.0	1000000000.0	Extremely upsetting	700000000.0	700000000.0	Extremely upsetting	5000000.0	5000000.0	Somewhat upsetting				40000000.0	40000000.0	Very upsetting				30000000.0	30000000.0	Extremely upsetting
9e+18	9e+20	Extremely upsetting	889000000000.0	88900000000000.0	Very upsetting	1000000000000.0	1000000000000.0	Extremely upsetting	0.0	0.0	Somewhat upsetting							10000000000.0	100000000000.0	Extremely upsetting				200000.0	0.0	Somewhat upsetting	9e+17	9000000000000000.0	Extremely upsetting	400000.0	400000.0	Very upsetting				5000000.0	5000000.0	Extremely upsetting	50000000000000.0	5000000000000.0	Extremely upsetting
			2000000.0	2000000.0	Extremely upsetting	2000000.0	1000000.0	Extremely upsetting	100000.0	100000.0	Somewhat upsetting	2000000.0	2000000.0	Extremely upsetting				2000000.0	2000000.0	Extremely upsetting	1000000.0	1000000.0	Extremely upsetting	1000000.0	1000000.0	Extremely upsetting	2000000.0	2000000.0	Extremely upsetting				2000000.0	2000000.0	Extremely upsetting							2000000.0	2000000.0	Extremely upsetting
2000000000.0	200000000.0	Extremely upsetting	1000000000.0	100000000.0	Extremely upsetting							1000000000.0	100000000.0	Extremely upsetting	700000000.0	30000000.0	A little upsetting													500000000.0	50000000.0	Very upsetting				1500000000.0	200000000.0	Extremely upsetting	100000000.0	100000000.0	Extremely upsetting				1000000000.0	100000000.0	Extremely upsetting	1000000000.0	100000000.0
			1000.0	1000.0	Extremely upsetting	100.0	100.0	Extremely upsetting	50.0	50.0	Very upsetting	3000.0	3000.0	Very upsetting										500.0	500.0	Extremely upsetting				5000.0	5000.0	Extremely upsetting							5000.0	5000.0	Extremely upsetting	8000.0	8000.0	Extremely upsetting	5000.0	5000.0	Extremely upsetting	500.0	500.0
0.0	0.0	Somewhat upsetting				0.0	0.0	Somewhat upsetting	0.0	0.0	Extremely upsetting	0.0	0.0	Very upsetting										0.0	0.0	Very upsetting	0.0	0.0	Extremely upsetting	0.0	0.0	Extremely upsetting	0.0	0.0	Extremely upsetting										0.0	0.0	Very upsetting	0.0	0.0
			0.0	0.0	Extremely upsetting	10000000.0	100000000.0	Not at all upsetting	0.0	0.0	Somewhat upsetting				0.0	0.0	A little upsetting	100000000.0	0.0	Extremely upsetting				0.0	0.0	Very upsetting										0.0	0.0	Very upsetting	0.0	0.0	Somewhat upsetting	0.0	0.0	A little upsetting
40000000.0	70000000.0	Extremely upsetting	20000000.0	50000000.0	Extremely upsetting				10000.0	20000.0	Somewhat upsetting										50000000.0	70000000.0	Extremely upsetting							20000000.0	30000000.0	Extremely upsetting	30000000.0	50000000.0	Extremely upsetting	30000000.0	60000000.0	Extremely upsetting	30000000.0	60000000.0	Extremely upsetting	20000000.0	30000000.0	Very upsetting	30000000.0	60000000.0	Extremely upsetting
300000.0	10000000.0	Extremely upsetting	200000.0	1000000.0	Extremely upsetting	1000000.0	5000000.0	Extremely upsetting				5000.0	1000000.0	Somewhat upsetting	0.0	0.0	A little upsetting							100000.0	1000000.0	Very upsetting				200000.0	10000000.0	Extremely upsetting				200000.0	2000000.0	Extremely upsetting	200000.0	2000000.0	Extremely upsetting	200000.0	1000000.0	Very upsetting	100000.0	1000000.0	Extremely upsetting	500000.0	100000000.0
5000000.0	400000.0	Extremely upsetting	500000.0	100000.0	Extremely upsetting	5000000.0	400000.0	Extremely upsetting				3000000.0	150000.0	Extremely upsetting	0.0	0.0	Not at all upsetting	1000000.0	250000.0	Extremely upsetting	400000.0	50000.0	Extremely upsetting	6000000.0	500000.0	Extremely upsetting							7500000.0	550000.0	Extremely upsetting				2500000.0	30000.0	Extremely upsetting	100000.0	15000.0	Very upsetting				5000000.0	200000.0
			5000000.0	5000000.0	Extremely upsetting	2000000.0	2000000.0	Extremely upsetting				100000.0	100000.0	A little upsetting							4000000.0	4000000.0	Extremely upsetting	5000000.0	5000000.0	Extremely upsetting	5000000.0	5000000.0	Extremely upsetting	3000000.0	3000000.0	Somewhat upsetting	5000000.0	5000000.0	Extremely upsetting				200000.0	200000.0	A little upsetting
100000.0	200000.0	Extremely upsetting				200000.0	250000.0	Extremely upsetting	500.0	2000.0	Somewhat upsetting	10000.0	20000.0	Very upsetting													400000.0	600000.0	Extremely upsetting	50000.0	60000.0	Extremely upsetting				50000.0	100000.0	Extremely upsetting	200000.0	250000.0	Extremely upsetting				100000.0	150000.0	Very upsetting	100000.0	200000.0
			1000000000.0	1000000000.0	Extremely upsetting	1000000000000.0	0.0	Very upsetting	100000000.0	0.0	Very upsetting				1000000000.0	1000000000.0	Extremely upsetting	1000000000000.0	0.0	Extremely upsetting							1000000000000.0	0.0	Extremely upsetting	500000000.0	0.0	Extremely upsetting
75000.0	50000.0	Extremely upsetting	500000.0	300000.0	Extremely upsetting	100000.0	10000.0	Extremely upsetting	1.0	0.0	A little upsetting				1000.0	500.0	A little upsetting				100000.0	80000.0	Extremely upsetting	100000.0	200000.0	Extremely upsetting	100000.0	75000.0	Very upsetting	1000.0	1000.0	Somewhat upsetting	100000.0	20000.0	Extremely upsetting										100000.0	75000.0	Extremely upsetting	100000.0	70000.0
10000.0	20000.0	Extremely upsetting							1000.0	2000.0	Somewhat upsetting	1000.0	10000.0	Extremely upsetting	60000.0	50000.0	Extremely upsetting				30000.0	40000.0	Very upsetting	30000.0	40000.0	Extremely upsetting				5000.0	10000.0	Somewhat upsetting	100000.0	100000.0	Extremely upsetting	40000.0	50000.0	Extremely upsetting	50000.0	30000.0	Extremely upsetting							10000.0	15000.0
1000000.0	10000.0	Extremely upsetting	1000000000000.0	1000000.0	Extremely upsetting				0.0	0.0	Not at all upsetting				0.0	0.0	Somewhat upsetting	10000000.0	5000000.0	Extremely upsetting							5000000.0	5000000.0	Extremely upsetting	100000.0	5000.0	Very upsetting	5000000.0	5000.0	Extremely upsetting				10000.0	150000.0	Extremely upsetting	1000000.0	1000000.0	Somewhat upsetting				17000000.0	1000000.0
0.0	0.0	Extremely upsetting				1e+19	1e+20	Extremely upsetting	0.0	0.0	Somewhat upsetting	0.0	0.0	Somewhat upsetting	0.0	0.0	Not at all upsetting	0.0	0.0	Very upsetting	0.0	0.0	Very upsetting							0.0	0.0	Very upsetting	0.0	0.0	Extremely upsetting				0.0	0.0	Very upsetting	0.0	0.0	Very upsetting				0.0	0.0
1000000.0	1000000.0	Extremely upsetting	1000000000.0	1000000000.0	Extremely upsetting	100000.0	100000.0	Somewhat upsetting	1000000.0	1000000.0	Somewhat upsetting	5000000.0	5000000.0	Very upsetting	200.0	200.0	A little upsetting				1000000.0	1000000.0	Very upsetting																									1000000.0	1000000.0
10000000.0	5000000.0	Extremely upsetting	10000000.0	5000000.0	Extremely upsetting				50000.0	20000.0	Very upsetting	1000000.0	10000.0	Extremely upsetting							1000000.0	500000.0	Somewhat upsetting	5000000.0	1000000.0	Extremely upsetting							2000000.0	500000.0	Somewhat upsetting	50000.0	5000.0	Somewhat upsetting	1000000.0	100000.0	Somewhat upsetting	100000.0	5000.0	A little upsetting	10000.0	1000.0	A little upsetting	5000000.0	50000.0
100000.0	10000.0	Extremely upsetting				1000000.0	100000.0	Extremely upsetting	1.0	1.0	A little upsetting	2000.0	1000.0	Extremely upsetting							1000000.0	10000.0	Extremely upsetting	1000000.0	500000.0	Extremely upsetting				1000000.0	100000.0	Extremely upsetting	1000000.0	10000.0	Extremely upsetting	1000000.0	100000.0		1000000.0	10000.0	Extremely upsetting	900000.0	50000.0	Extremely upsetting
10000.0	10.0	Very upsetting	9999.0	99.0	Extremely upsetting	368000.0	666733.0	Somewhat upsetting	110.0	10.0	Somewhat upsetting	999.0	9.0	Very upsetting	19.0	19.0	Somewhat upsetting	1000.0	100.0	Very upsetting										100.0	10.0	Somewhat upsetting				100.0	10.0	Somewhat upsetting				347.0	10.0	Somewhat upsetting
50.0	70.0	Very upsetting	60.0	40.0	Somewhat upsetting	0.0	0.0	A little upsetting	5.0	5.0	A little upsetting													60.0	70.0	Somewhat upsetting	70.0	50.0	Very upsetting				80.0	50.0	Very upsetting	50.0	60.0	Somewhat upsetting	10.0	10.0	Somewhat upsetting	30.0	40.0	A little upsetting
			30000000.0	100000000.0	Extremely upsetting	60000000.0	100000000.0	Extremely upsetting	10000000.0	40000000.0	Very upsetting	10000000.0	5000000.0	Very upsetting	200000000.0	500000000.0	Extremely upsetting	100000000.0	700000000.0	Extremely upsetting				30000000.0	50000000.0	Very upsetting							200000000.0	500000000.0	Extremely upsetting	50000000.0	90000000.0	Extremely upsetting							0.0	0.0	Not at all upsetting
1000000.0	1000000.0	Very upsetting	100000.0	100000.0	Extremely upsetting	5000000.0	5000000.0	Extremely upsetting				50000.0	50000.0	Very upsetting	0.0	0.0	Not at all upsetting				200000.0	200000.0	Very upsetting				1000000.0	1000000.0	Extremely upsetting	500000.0	500000.0	Very upsetting										200000.0	200000.0	Somewhat upsetting	3000000.0	3000000.0	Extremely upsetting	1000000.0	1000000.0
100.0	100.0	Extremely upsetting	500.0	500.0	Extremely upsetting	500.0	500.0	Extremely upsetting	10.0	10.0	A little upsetting	125.0	100.0	Very upsetting	80.0	50.0	Very upsetting										500.0	500.0	Extremely upsetting																			1000.0	1000.0
			10.0	10.0	A little upsetting	4.0	5.0	Not at all upsetting							2.0	3.0	Not at all upsetting	6.0	7.0	Not at all upsetting				4.0	5.0	Not at all upsetting	2.0	2.0	Not at all upsetting	2.0	2.0	A little upsetting	3.0	3.0	Not at all upsetting	1.0	2.0	Not at all upsetting
			50000000.0	100000000.0	Extremely upsetting				1000000.0	1000000.0	Extremely upsetting	100000000.0	100000000.0	Extremely upsetting	5000000.0	5000000.0	Very upsetting				5000000.0	5000000.0	Very upsetting							1000000.0	3000000.0	Very upsetting	100000000.0	100000000.0	Extremely upsetting				5000000.0	10000000.0	Very upsetting				10000000.0	15000000.0	Extremely upsetting	100000000.0	100000000.0
10.0	10.0	Very upsetting	0.0	20.0	Very upsetting				5.0	5.0	Very upsetting	0.0	10.0	Somewhat upsetting				0.0	15.0	Very upsetting	0.0	10.0	Very upsetting	0.0	5.0	Very upsetting	0.0	10.0	Very upsetting	0.0	10.0	Somewhat upsetting	0.0	15.0	Very upsetting							0.0	10.0	Somewhat upsetting	0.0	10.0	Somewhat upsetting
1000000000.0	1000000000.0	Extremely upsetting	1000000000.0	1000000000.0	Extremely upsetting	1000000.0	1000000.0	Extremely upsetting	500000.0	500000.0	Extremely upsetting							1000000000.0	1000000000.0	Extremely upsetting	1000000000.0	1000000000.0	Extremely upsetting	10000000000.0	10000000000.0	Extremely upsetting	1000000.0	1000000.0	Extremely upsetting							1000000.0	1000000.0	Extremely upsetting							1000000000.0	1000000000.0	Extremely upsetting	10000000000.0	10000000000.0
100000000.0	100000000.0	Extremely upsetting	100000000.0	100000000.0	Extremely upsetting							50000000.0	50000000.0	Extremely upsetting				100000000.0	1000000000.0	Extremely upsetting	100000000.0	100000000.0	Very upsetting													100000000.0	100000000.0	Extremely upsetting				100000000.0	100000000.0	Very upsetting	50000000.0	50000000.0	Very upsetting
						5000000.0	5000000.0	Extremely upsetting				6000000.0	6000000.0	Extremely upsetting	4000000.0	4000000.0	Extremely upsetting				6000000.0	6000000.0	Extremely upsetting	5000000.0	5000000.0	Extremely upsetting				6000000.0	6000000.0	Extremely upsetting				6000000.0	6000000.0	Extremely upsetting	6000000.0	6000000.0	Extremely upsetting	6000000.0	6000000.0	Extremely upsetting	6000000.0	6000000.0	Extremely upsetting
1000.0	1000.0	Extremely upsetting	3000.0	3000.0	Extremely upsetting				0.0	0.0	Not at all upsetting				0.0	0.0	Not at all upsetting				3000.0	3000.0	Extremely upsetting	2000.0	2000.0	Extremely upsetting	3000.0	3000.0	Very upsetting				1000.0	1000.0	Very upsetting	2000.0	2000.0	Very upsetting	2000.0	2000.0	Very upsetting	2000.0	2000.0	Very upsetting
10000000.0	100000000.0	Extremely upsetting							0.0	20000000.0	Very upsetting	20000000.0	1000000000.0	Extremely upsetting				100000000.0	2000000000.0	Extremely upsetting				20000000.0	800000000.0	Extremely upsetting	50000000.0	1000000000.0	Extremely upsetting	50000000.0	900000000.0	Extremely upsetting				100000000.0	2000000000.0	Extremely upsetting	100000000.0	2000000000.0	Extremely upsetting
						5000.0	5000.0	Extremely upsetting	50.0	50.0	A little upsetting	20.0	20.0	Very upsetting	500.0	500.0	Somewhat upsetting				5000.0	5000.0	Extremely upsetting	2000.0	2000.0	Very upsetting				5000.0	5000.0	Extremely upsetting	5000.0	5000.0	Extremely upsetting				20.0	30.0	Very upsetting				10000.0	10000.0	Extremely upsetting	5000.0	5000.0
10000000.0	500000.0	Extremely upsetting				10000000.0	1000000.0	Extremely upsetting	500000.0	100000.0	Somewhat upsetting							10000000.0	500000.0	Extremely upsetting	5000000.0	500000.0	Extremely upsetting	10000000.0	300000.0	Extremely upsetting	10000000.0	500000.0	Extremely upsetting							10000000.0	1000000.0	Extremely upsetting				5000000.0	500000.0	Very upsetting	10000000.0	300000.0	Extremely upsetting
			1000000000.0	10000000000.0	Extremely upsetting				0.0	0.0	Extremely upsetting				1000000.0	1000000.0	Extremely upsetting	2000000.0	2000000.0	Extremely upsetting							1000000.0	1000000.0	Extremely upsetting							1000000.0	1000000.0	Extremely upsetting	1000000.0	1000000.0	Extremely upsetting	1000000.0	1000000.0	Extremely upsetting				1000000.0	1000000.0
			150000000.0	150000000.0	Extremely upsetting	1000000.0	1000000.0	Extremely upsetting	0.0	0.0	Extremely upsetting	100000.0	100000.0	Very upsetting	500000.0	500000.0	Very upsetting				0.0	0.0	Somewhat upsetting	0.0	0.0	Very upsetting				0.0	0.0	Very upsetting	0.0	0.0	Extremely upsetting	0.0	0.0	Extremely upsetting				0.0	0.0	Extremely upsetting
			200.0	50.0	Extremely upsetting							150.0	20.0	Extremely upsetting	25.0	10.0	Very upsetting				300.0	50.0	Extremely upsetting							200.0	20.0	Extremely upsetting				150.0	20.0	Extremely upsetting				200.0	30.0	Extremely upsetting	50.0	15.0	Very upsetting	300.0	50.0
600.0	600.0	Extremely upsetting	500.0	500.0	Extremely upsetting	500.0	500.0	Extremely upsetting				200.0	200.0	Extremely upsetting	500.0	500.0	Extremely upsetting	100.0	100.0	Extremely upsetting	200.0	200.0	Extremely upsetting				600.0	600.0	Extremely upsetting													100.0	100.0	Very upsetting	500.0	500.0	Extremely upsetting	600.0	600.0
1000000.0	0.0	Extremely upsetting	1000000.0	500000.0	Extremely upsetting							1000000.0	500000.0	Extremely upsetting	500000.0	0.0	Somewhat upsetting	50000.0	200000.0	Extremely upsetting	1000000.0	500000.0	Extremely upsetting	1000000.0	300000.0	Extremely upsetting	2000000.0	1000000.0	Extremely upsetting										1000000.0	500000.0	Extremely upsetting
1000.0	1000.0	Extremely upsetting	5000.0	3000.0	Extremely upsetting							1000.0	1500.0	Extremely upsetting				3000.0	2000.0	Extremely upsetting				2500.0	1000.0	Extremely upsetting																						2000.0	2000.0
			10000.0	20000.0	Extremely upsetting							1000.0	1500.0	Somewhat upsetting	2000.0	2500.0	Very upsetting													2000.0	2500.0	Very upsetting	100000.0	120000.0	Extremely upsetting	50000.0	60000.0	Extremely upsetting	1000.0	1500.0	Extremely upsetting	10000.0	25000.0	Extremely upsetting				50000.0	60000.0
			200000000.0	2000000000.0	Extremely upsetting	500000.0	1000000.0	Extremely upsetting	10000.0	50000.0	Very upsetting				500000.0	5000000.0	A little upsetting				5000000.0	50000000.0	Extremely upsetting				7000000.0	70000000.0	Extremely upsetting	50000000.0	500000000.0	Extremely upsetting	1000000000.0	1000000000000.0	Extremely upsetting	500000.0	1000000.0	Extremely upsetting	500000000.0	5000000000.0	Extremely upsetting	500000.0	5000000.0	Extremely upsetting	5000000.0	50000000.0	Extremely upsetting
100.0	200.0	Extremely upsetting	1500.0	1500.0	Extremely upsetting				10.0	20.0	Somewhat upsetting	20000.0	300000.0	Extremely upsetting	500.0	500.0	Extremely upsetting	2000.0	2500.0	Extremely upsetting	2500000.0	52000000.0	Extremely upsetting							2000.0	50000.0	Extremely upsetting							100000.0	200000.0	Extremely upsetting				50000.0	50000.0	Extremely upsetting	35000.0	2500.0
100000000.0	100000000.0	Extremely upsetting	1000000.0	1000000.0	Extremely upsetting	100000000.0	100000000.0	Extremely upsetting	0.0	0.0	Not at all upsetting				50000000.0	50000000.0	Extremely upsetting				100000000.0	100000000.0	Extremely upsetting				500000000.0	500000000.0	Extremely upsetting				1000000000.0	1000000000.0	Extremely upsetting	50000000.0	50000000.0	Extremely upsetting				10000000.0	10000000.0	Extremely upsetting	10000000.0	10000000.0	Extremely upsetting	10000000.0	10000000.0
100000.0	50000.0	Extremely upsetting				500000.0	300000.0	Extremely upsetting	100.0	50.0	Somewhat upsetting				0.0	0.0	Not at all upsetting	100000.0	50000.0	Very upsetting				200000.0	100000.0	Extremely upsetting	1000000.0	500000.0	Extremely upsetting	20000.0	10000.0	Somewhat upsetting	500000.0	250000.0	Extremely upsetting	50000.0	25000.0	Somewhat upsetting	200000.0	100000.0	Very upsetting
100000000.0	200000000.0	Extremely upsetting	100000000.0	200000000.0	Extremely upsetting	500000000.0	1000000000.0	Extremely upsetting	10000000.0	20000000.0	Somewhat upsetting	1000000.0	2000000.0	Somewhat upsetting	5000000.0	10000000.0	A little upsetting	250000000.0	500000000.0	Extremely upsetting				50000000.0	100000000.0	Very upsetting	500000000.0	1000000000.0	Extremely upsetting				500000000.0	1000000000.0	Extremely upsetting				100000000.0	200000000.0	Very upsetting
6000.0	120.0	Extremely upsetting	10.0	1.0	Extremely upsetting	9050.0	1200.0		450.0	2.0	Very upsetting				50.0	10.0	Very upsetting	1000.0	50.0	Extremely upsetting	500.0	1.0	Very upsetting	7500.0	20.0	Extremely upsetting							1000.0	100.0	Extremely upsetting													4000.0	200.0
500000.0	1000000.0	Extremely upsetting	1000000.0	5000000.0	Extremely upsetting				500.0	1000.0	Somewhat upsetting	1000.0	5000.0	A little upsetting													2000000.0	5000000.0	Extremely upsetting	200000.0	500000.0	Extremely upsetting				1000000.0	2000000.0	Extremely upsetting	1000000.0	1000000.0	Extremely upsetting	1000000.0	1000000.0	Extremely upsetting	1000000.0	1000000.0	Extremely upsetting
			6000000.0	6000000.0	Extremely upsetting	6000000.0	6000000.0	Extremely upsetting	6000000.0	6000000.0	Extremely upsetting	6000000.0	6000000.0	Extremely upsetting				6000000.0	6000000.0	Extremely upsetting	6000000.0	6000000.0	Extremely upsetting							6000000.0	6000000.0	Extremely upsetting	6000000.0	6000000.0	Extremely upsetting							6000000.0	6000000.0	Extremely upsetting
			5000000.0	5000000.0	Extremely upsetting							4000000.0	4000000.0	Very upsetting	20.0	2000000.0	Very upsetting	20000000.0	20000000.0	Extremely upsetting	5000000.0	5000000.0	Very upsetting	5000000.0	5000000.0	Very upsetting	10000000.0	10000000.0	Extremely upsetting	5000000.0	5000000.0	Very upsetting	10000000.0	10000000.0	Extremely upsetting													15000000.0	15000000.0
1000000000.0	0.0	Extremely upsetting	1000000.0	1000000.0	Extremely upsetting	1000000000.0	0.0	Extremely upsetting	0.0	0.0	A little upsetting				0.0	0.0	A little upsetting							0.0	0.0	Very upsetting							1000000000.0	0.0	Extremely upsetting	1000000000.0	0.0	Extremely upsetting	100000000.0	0.0	Somewhat upsetting
1000000000.0	100000000.0	Extremely upsetting	1000000000.0	300000000.0	Extremely upsetting	10000000000.0	0.0	Extremely upsetting							10000000.0	0.0	Very upsetting	1000000000.0	100000000.0	Extremely upsetting							1000000000.0	100000000.0	Extremely upsetting										1000000000.0	100000000.0	Extremely upsetting							1000000000.0	100000000.0
			10000000000.0	100.0	Extremely upsetting				100000.0	0.0	Extremely upsetting	1000000.0	1000.0	Extremely upsetting	0.0	0.0	Very upsetting							1000000.0	0.0	Extremely upsetting							1000000.0	0.0	Extremely upsetting		0.0	Extremely upsetting	10000000.0	0.0	Extremely upsetting				10000.0	0.0	Extremely upsetting
5000.0	2500.0	A little upsetting	50000.0	2500.0	Extremely upsetting	500000000.0	450000000.0	Extremely upsetting	0.0	0.0	Very upsetting				0.0	0.0	Not at all upsetting	45000000.0	45000000.0	Extremely upsetting													1500000000.0	2000000000.0	Extremely upsetting	100000000.0	100000000.0	Extremely upsetting							50000000.0	50000000.0	Very upsetting	10000000.0	9500000.0
500000.0	500000.0	Very upsetting	500000.0	500000.0	Very upsetting							500000.0	500000.0	Extremely upsetting													600000.0	700000.0	Extremely upsetting							40000.0	60000.0	Very upsetting	1000000.0	1000000.0	Somewhat upsetting	400000.0	600000.0	Very upsetting	600000.0	400000.0	Very upsetting	1000000.0	100000.0
100000.0	1000000000.0	Extremely upsetting				100000.0	1000000000.0	Extremely upsetting	100000.0	0.0	Extremely upsetting				100000.0	1000000000.0	Extremely upsetting	100000.0	1000000000.0	Extremely upsetting										100000.0	1000000000.0	Extremely upsetting	100000.0	1000000000.0	Extremely upsetting							100000.0	1000000000.0	Extremely upsetting
500000000.0	0.0	Extremely upsetting	100000000.0	500000000.0	Extremely upsetting							5000000.0	0.0	Extremely upsetting	2000000.0	0.0	Very upsetting				10000000.0	0.0	Extremely upsetting	50000000.0	0.0	Extremely upsetting	100000000.0	0.0	Extremely upsetting							100000000.0	0.0	Extremely upsetting	50000000.0	0.0	Extremely upsetting				10000000.0	0.0	Extremely upsetting	100000000.0	0.0
			1000000.0	10000000.0	Extremely upsetting	500000.0	5000000.0	Extremely upsetting	500000.0	5000000.0	Very upsetting	500000.0	5000000.0	Extremely upsetting	500000.0	5000000.0	Extremely upsetting	1000000.0	10000000.0	Extremely upsetting	500000.0	5000000.0	Extremely upsetting	500000.0	7500000.0	Extremely upsetting	1000000.0	15000000.0	Extremely upsetting	500000.0	5000000.0	Very upsetting							1000000.0	15000000.0	Extremely upsetting	500000.0	5000000.0	Very upsetting
			100000000.0	100000000.0	Very upsetting	100000000.0	10000000.0	Somewhat upsetting	500000.0	500000.0	Somewhat upsetting				1000000000.0	6000000000.0	Extremely upsetting							0.0	0.0	Not at all upsetting	100000000.0	1000000.0	Very upsetting	0.0	0.0	Not at all upsetting				100000000.0	4000000000.0	Extremely upsetting							100000000.0	300000000.0	Very upsetting
20000.0	3.0	Extremely upsetting	2000.0	4.0	Very upsetting	50.0	0.0	Extremely upsetting	1000.0	0.0	Not at all upsetting	1000.0	2.0	Very upsetting																						100.0	1.0	Very upsetting	500.0	1.0	Somewhat upsetting	100.0	1.0	A little upsetting	100000.0	3.0	Very upsetting
500000.0	500000.0	Very upsetting	1000000.0	1000000.0	Extremely upsetting	5000000.0	5000000.0	Extremely upsetting				500000.0	500000.0	Very upsetting													2000000.0	2000000.0	Extremely upsetting	1000000.0	1000000.0	Very upsetting	5000000.0	5000000.0	Extremely upsetting	2000000.0	2000000.0	Extremely upsetting	1000000.0	1000000.0	Somewhat upsetting				1500000.0	1500000.0	Extremely upsetting
30000000.0	20000000.0	Somewhat upsetting				30000000.0	400000000.0	Extremely upsetting				1000000.0	500000.0	A little upsetting							20000000.0	10000000.0	Somewhat upsetting										50000000.0	60000000.0	Extremely upsetting				20000000.0	10000000.0	Somewhat upsetting							100000000.0	50000000.0
2000000.0	2000000.0	Very upsetting	5000000.0	5000000.0	Extremely upsetting							200000.0	200000.0	Somewhat upsetting				5000000.0	5000000.0	Extremely upsetting																3000000.0	3000000.0	Very upsetting	3000000.0	3000000.0	Very upsetting	500000.0	500000.0	Somewhat upsetting	5000000.0	5000000.0	Extremely upsetting	5000000.0	5000000.0
			10000.0	50.0	Very upsetting				400.0	200.0	A little upsetting				0.0	0.0	Not at all upsetting	26000.0	24000.0	Extremely upsetting				1000.0	900.0	Very upsetting	15000.0	10000.0	Extremely upsetting	1000.0	900.0	Somewhat upsetting
50.0	55.0	A little upsetting				60.0	70.0	Extremely upsetting	0.0	0.0	Not at all upsetting				12.0	12.0	A little upsetting													300.0	400.0	Very upsetting	500.0	600.0	Extremely upsetting										2.0	2.0	A little upsetting
50000.0	3000.0	Very upsetting	1000000.0	1000000.0	Extremely upsetting				5000.0	0.0	A little upsetting				500000.0	300000.0	Very upsetting	8000000.0	7000.0	Extremely upsetting	1000000000.0	10000.0	Extremely upsetting	66666.0	3000.0	Somewhat upsetting																100000.0	100000.0	Extremely upsetting	5000000.0	400000.0	Extremely upsetting	80000.0	8000.0
100.0	50.0	Extremely upsetting	1000.0	1000.0	Extremely upsetting				20.0	10.0	Somewhat upsetting	300.0	200.0	Very upsetting	300.0	300.0	Very upsetting	1000.0	1000.0	Extremely upsetting	200.0	200.0	Extremely upsetting	500.0	500.0	Extremely upsetting	1000.0	1000.0	Extremely upsetting				1000.0	1000.0	Extremely upsetting	300.0	300.0	Very upsetting				200.0	100.0	Very upsetting				500.0	300.0
			1000000000.0	250000000.0	Extremely upsetting	200000000.0	50000000.0	Extremely upsetting	100000.0	0.0	Somewhat upsetting							1000000000.0	100000000.0	Extremely upsetting	50000000.0	20000000.0	Very upsetting	100000000.0	10000000.0	Very upsetting	1000000000.0	500000000.0	Extremely upsetting	2000000000.0	300000000.0	Extremely upsetting	5000000000.0	50000000.0	Extremely upsetting				1000000000.0	250000000.0	Extremely upsetting	100000000.0	10000000.0	Somewhat upsetting
			6000000.0	6000000.0	Very upsetting				6000000.0	6000000.0	Very upsetting	6000000.0	6000000.0	Very upsetting							6000000.0	6000000.0	Very upsetting	6000000.0	6000000.0	Very upsetting	6000000.0	6000000.0	Very upsetting	6000000.0	6000000.0	Very upsetting	6000000.0	6000000.0	Very upsetting
			0.0	0.0	Very upsetting	0.0	0.0	Somewhat upsetting	0.0	0.0	Very upsetting	0.0	0.0	A little upsetting	0.0	0.0	A little upsetting										0.0	0.0	Very upsetting							0.0	0.0	Very upsetting							0.0	0.0	Very upsetting
						0.0	0.0	Somewhat upsetting	2.0	2.0	Not at all upsetting	0.0	0.0	Extremely upsetting	3.0	3.0	Not at all upsetting	0.0	0.0	Extremely upsetting	0.0	0.0	Extremely upsetting										0.0	0.0	Extremely upsetting	0.0	0.0	Extremely upsetting	0.0	0.0	Extremely upsetting	0.0	0.0	Extremely upsetting
			30000000.0	50000000.0	Extremely upsetting	5000000.0	0.0	Extremely upsetting				5000000.0	0.0	Extremely upsetting							10000000.0	15000000.0	Extremely upsetting	0.0	0.0	Very upsetting	100000000.0	150000000.0	Extremely upsetting	20000000.0	25000000.0	Very upsetting	50000000.0	70000000.0	Extremely upsetting	5000000.0	1000000.0	Extremely upsetting				0.0	0.0	Not at all upsetting				100000000.0	150000000.0
1000000000.0	1000000000.0	Extremely upsetting	20000000000.0	20000000000.0	Extremely upsetting	2000000000.0	2000000000.0	Extremely upsetting	500000.0	500000.0	Somewhat upsetting				5000000.0	5000000.0	Very upsetting				2000000.0	2000000.0	Very upsetting	50000000.0	5000000.0	Extremely upsetting							1000000000000.0	1000000000000.0	Extremely upsetting	500000000.0	500000000.0	Extremely upsetting							50000000000.0	50000000000.0	Extremely upsetting	100000000.0	100000000.0
						100.0	100.0	Extremely upsetting							100.0	100.0	Extremely upsetting										5000.0	5000.0	Extremely upsetting	100.0	100.0	Very upsetting							100.0	100.0	Extremely upsetting	100.0	100.0	Somewhat upsetting	1000.0	1000.0	Extremely upsetting
1000000.0	5000000.0	Extremely upsetting	1000000.0	10000000.0	Extremely upsetting							500000.0	100000.0	Somewhat upsetting	0.0	0.0	Not at all upsetting	10000000.0	10000000.0	Extremely upsetting	1000000.0	10000000.0	Somewhat upsetting	1000000.0	10000000.0	Somewhat upsetting																			5000000.0	50000000.0	Extremely upsetting
1000000.0	500000.0	Very upsetting	400000.0	500000.0	Very upsetting	400000.0	200000.0	Very upsetting	500000.0	500000.0	Extremely upsetting							300000.0	100000.0	Somewhat upsetting				1000000.0	500000.0	Very upsetting				300000.0	100000.0	Very upsetting				300000.0	100000.0	Very upsetting	200000.0	100000.0	Very upsetting	200000.0	100000.0	Somewhat upsetting				500000.0	300000.0
0.0	0.0	Extremely upsetting	0.0	0.0	Extremely upsetting	0.0	0.0	Extremely upsetting				0.0	0.0	Extremely upsetting				0.0	0.0	Extremely upsetting				0.0	0.0	Extremely upsetting	0.0	0.0	Extremely upsetting	0.0	0.0	Extremely upsetting										0.0	0.0	Extremely upsetting				0.0	0.0
			10000000.0	15000000.0	Somewhat upsetting	1000000.0	1500000.0	Very upsetting	20000000.0	30000000.0	Very upsetting				200000.0	500000.0	Very upsetting				20000000.0	30000000.0	Somewhat upsetting	100000000.0	200000000.0	Somewhat upsetting				50000000.0	60000000.0	Extremely upsetting				50000000.0	60000000.0	Extremely upsetting
1000000000.0	1000000000.0	Extremely upsetting	500000000.0	500000000.0	Extremely upsetting	500000000.0	0.0	Extremely upsetting	0.0	0.0	Not at all upsetting	500000000.0	0.0	Very upsetting	0.0	0.0	A little upsetting				500000000.0	500000000.0	Extremely upsetting	100000000.0	100000000.0	Somewhat upsetting	1000000000.0	1000000000.0	Extremely upsetting	300000000.0	300000000.0	Somewhat upsetting	500000000.0	500000000.0	Very upsetting				500000000.0	500000000.0	Very upsetting	0.0	0.0	Not at all upsetting				1000000000.0	1000000000.0
500.0	50.0	Not at all upsetting	500.0	50.0	Not at all upsetting	500.0	50.0	Not at all upsetting							500.0	50.0	Not at all upsetting	500.0	50.0	Not at all upsetting				500.0	50.0	Somewhat upsetting										500.0	50.0	Not at all upsetting	500.0	50.0	Not at all upsetting	500.0	50.0	Not at all upsetting	500.0	50.0	Not at all upsetting
			100000000.0	40000000.0	Extremely upsetting	100000000.0	70000000.0	Extremely upsetting				800000.0	600000.0	Very upsetting	0.0	0.0	A little upsetting				10000000.0	10000000.0	Extremely upsetting	10000000.0	8000000.0	Extremely upsetting													60000000.0	10000000.0	Extremely upsetting				10000000.0	10000000.0	Extremely upsetting	1000000000.0	80000000.0
9.0	8.0	Very upsetting	8.0	7.0	Very upsetting	27.0	50.0	Extremely upsetting				7.0	9.0	Very upsetting	7.0	9.0	Very upsetting	6.0	8.0	Very upsetting	8.0	7.0	Very upsetting	8.0	7.0	Very upsetting				8.0	9.0	Extremely upsetting	9.0	8.0	Very upsetting				8.0	9.0	Extremely upsetting	8.0	7.0	Very upsetting	55.0	65.0	Extremely upsetting
10000000.0	10000000.0	Extremely upsetting	5000000.0	50000000.0	Extremely upsetting	10000000.0	1000000.0	Extremely upsetting	10000000.0	1000000.0	Extremely upsetting				70000000.0	70000000.0	Extremely upsetting							9000000.0	9000000.0	Extremely upsetting	100000000.0	100000000.0	Extremely upsetting				100000000.0	100000000.0	Extremely upsetting										1000000000.0	100000000.0	Extremely upsetting	8000000.0	80000000.0
1000000.0	0.0	Extremely upsetting	1000000.0	0.0	Extremely upsetting	100000000.0	0.0	Extremely upsetting	1000000.0	0.0	Extremely upsetting	10000.0	0.0	Very upsetting	1000000.0	0.0	Extremely upsetting	100000000.0	0.0	Extremely upsetting				1000000.0	0.0	Extremely upsetting	1000000.0	0.0	Extremely upsetting				1000000.0	0.0	Extremely upsetting							1000000.0	0.0	Extremely upsetting	1000000.0	0.0	Extremely upsetting
1000000.0	1000000.0	Extremely upsetting	2000000.0	3000000.0	Extremely upsetting	3000000.0	10000000.0	Extremely upsetting	100000.0	500000.0	Very upsetting	1000000.0	1000000.0	Extremely upsetting				2000000.0	2000000.0	Extremely upsetting	50000.0	100000.0	Somewhat upsetting	1000000.0	3000000.0	Extremely upsetting				250000.0	500000.0	Extremely upsetting										100000.0	200000.0	Somewhat upsetting
10000000.0	10000000.0	Extremely upsetting	50000000.0	50000000.0	Very upsetting	10000000.0	10000000.0	Very upsetting	10000000.0	10000000.0	Very upsetting				10000000.0	10000000.0	Very upsetting				10000000.0	10000000.0	Extremely upsetting							10000000.0	10000000.0	Extremely upsetting	10000000.0	10000000.0	Extremely upsetting	10000000.0	10000000.0	Very upsetting	10000000.0	10000000.0	Very upsetting				10000000.0	10000000.0	Extremely upsetting
			10000.0	100000.0	Extremely upsetting				0.0	0.0	Somewhat upsetting				100000.0	100000.0	Very upsetting	500000.0	500000.0	Extremely upsetting	500000.0	500000.0	Extremely upsetting	500000.0	500000.0	Extremely upsetting	500000000.0	500000000.0	Extremely upsetting	1000.0	2000.0	Very upsetting							1000000.0	1000000.0	Extremely upsetting	500000.0	500000.0	Very upsetting
			3000000.0	15000000.0	Extremely upsetting	1000000.0	3000000.0	Extremely upsetting	10000.0	3000.0	Somewhat upsetting	3000000.0	8000000.0	Very upsetting							1000000.0	2500000.0	Somewhat upsetting	1000000.0	3000000.0	Somewhat upsetting	3000000.0	15000000.0	Extremely upsetting	1000000.0	2000000.0	Very upsetting	2400000.0	10000000.0	Extremely upsetting										1000000.0	5000000.0	Extremely upsetting	3000000.0	6000000.0
3000000.0	5000000.0	Extremely upsetting	10000000.0	12000000.0	Extremely upsetting				22000000.0	26000000.0	Extremely upsetting	3000000.0	5000000.0	Extremely upsetting	130000000.0	180000000.0	Extremely upsetting													1500000020.0	20000000.0	Extremely upsetting	100000000.0	150000000.0	Extremely upsetting				830000000.0	850000000.0	Extremely upsetting							740000000.0	750000000.0
			500.0	15.0	Extremely upsetting	1000.0	10.0	Extremely upsetting	0.0	0.0	Not at all upsetting	100.0	5.0	Very upsetting				100.0	5.0	Extremely upsetting	50.0	5.0	Extremely upsetting	300.0	10.0	Very upsetting	500.0	20.0	Extremely upsetting				500.0	15.0	Extremely upsetting													100.0	15.0
10000.0	10000.0	Extremely upsetting	15000.0	15000.0	Extremely upsetting				1000.0	2000.0	Somewhat upsetting	5000.0	10000.0	Very upsetting				15000.0	30000.0	Extremely upsetting				20000.0	20000.0	Extremely upsetting										1000.0	5000.0	Very upsetting	10000.0	20000.0	Extremely upsetting				10000.0	10000.0	Extremely upsetting
			1000000000.0	1000000000.0	Extremely upsetting	1000000000.0	1.0	Extremely upsetting	0.0	0.0	Not at all upsetting							1000000000.0	1000000000.0	Extremely upsetting	1000000000.0	1000000000.0	Extremely upsetting	1000000.0	1000000.0	Very upsetting				1000000.0	1000000.0	Very upsetting	1000000000.0	1000000000.0	Extremely upsetting	1000000000.0	1000000000.0	Extremely upsetting				1000000.0	1000000.0	Very upsetting	1000000.0	1000000.0	Very upsetting	1000000000.0	1000000000.0
100000.0	10000.0	Extremely upsetting	100000.0	10000.0	Extremely upsetting				1000.0	100.0	Somewhat upsetting	1000.0	100.0	Somewhat upsetting	100.0	10.0	Somewhat upsetting	100000.0	1000.0	Extremely upsetting				10000.0	1000.0	Very upsetting				10000.0	1000.0	Extremely upsetting							100000.0	1000.0	Very upsetting				100000.0	10000.0	Extremely upsetting	10000000.0	100000.0
			1000000.0	500000.0	Extremely upsetting	50000000.0	10000000.0	Extremely upsetting	10000000.0	1000000.0	Very upsetting	1000000.0	500000.0	Extremely upsetting							50000000.0	10000000.0	Extremely upsetting	50000000.0	5000000.0	Extremely upsetting							100000000.0	10000000.0	Extremely upsetting							25000000.0	5000000.0	Very upsetting	50000000.0	10000000.0	Extremely upsetting
1000000.0	200000.0	Extremely upsetting				10000000.0	200000.0	Extremely upsetting	300000.0	20000.0	Somewhat upsetting	1000000.0	100000.0	Extremely upsetting							2000000.0	150000.0	Extremely upsetting	5000000.0	150000.0	Extremely upsetting	6000000.0	200000.0	Extremely upsetting				10000000.0	300000.0	Extremely upsetting	4000000.0	100000.0	Extremely upsetting							5000000.0	100000.0	Very upsetting
100000000.0	100000.0	Extremely upsetting	1000000000.0	10000000.0	Extremely upsetting	1000000000.0	15000000.0	Extremely upsetting	20000000.0	3000000.0	Very upsetting	100000000.0	1000000.0	Extremely upsetting	100000000.0	100000.0	Very upsetting				100000000.0	5000000.0	Extremely upsetting				200000000.0	12000000.0	Extremely upsetting	10000000.0	100000.0	Very upsetting	100000000.0	10000000.0	Extremely upsetting	100000000.0	10000000.0	Extremely upsetting	250000000.0	10000000.0	Extremely upsetting
1000.0	1000.0	Not at all upsetting	1000.0	1000.0	Not at all upsetting	2000.0	1000.0	Not at all upsetting	300.0	300.0	Not at all upsetting	1000.0	1000.0	Not at all upsetting	100.0	100.0	Not at all upsetting							1000.0	1000.0	Not at all upsetting				1000.0	1000.0	Not at all upsetting				1000.0	1000.0	Not at all upsetting				6000.0	7000.0	Not at all upsetting
1000000000.0	0.0	Extremely upsetting	100000000000.0	1000000.0	Extremely upsetting	100000000000.0	1000000000.0	Extremely upsetting	1000000000.0	1000000.0	Very upsetting				100000.0	0.0	Somewhat upsetting	10000000000.0	400000.0	Somewhat upsetting										100000000000.0	1000000000.0	Extremely upsetting	1000000000.0	1000000.0	Very upsetting	100000000000.0	1000000.0	Extremely upsetting	100000000000.0	1000000000.0	Extremely upsetting				100000000000.0	1000000000.0	Extremely upsetting
50000.0	60000.0	Very upsetting	5000.0	5000.0	Extremely upsetting	5000000.0	5000000.0	Extremely upsetting				10000.0	10000.0	Extremely upsetting	20000.0	21000.0	A little upsetting				100000.0	100000.0	Extremely upsetting	150000.0	200000.0	Extremely upsetting				10000.0	10000.0	Very upsetting	1000000.0	1000000.0	Extremely upsetting							6000000.0	6000000.0	Extremely upsetting				6000000.0	6000000.0
			1000.0	500.0	Extremely upsetting	100.0	100.0	Very upsetting							100.0	100.0	Very upsetting	1000.0	500.0	Extremely upsetting				0.0	0.0	Somewhat upsetting	500.0	300.0	Very upsetting				1000.0	1000.0	Extremely upsetting	100.0	100.0	Very upsetting	500.0	400.0	Very upsetting
5000.0	1000.0	Extremely upsetting	500000.0	50000.0	Extremely upsetting	500000.0	10000.0	Extremely upsetting	10000.0	1000.0	Very upsetting	4000.0	1500.0	Extremely upsetting							100000.0	5000.0	Extremely upsetting							50000.0	5000.0	Extremely upsetting										100000.0	10000.0	Extremely upsetting	10000000.0	100000.0	Extremely upsetting	1000000000.0	100000.0
250.0	100.0	Extremely upsetting	1000.0	1000.0	Extremely upsetting				0.0	0.0	A little upsetting				200.0	100.0	Extremely upsetting				100.0	100.0	Extremely upsetting							300.0	300.0	Extremely upsetting	500.0	500.0	Extremely upsetting							100.0	100.0	Very upsetting				10000.0	10000.0
10.0	15.0	Extremely upsetting	15.0	20.0	Extremely upsetting	15.0	20.0	Extremely upsetting	5.0	6.0	Somewhat upsetting																						10.0	15.0	Extremely upsetting							15.0	20.0	Extremely upsetting				20.0	25.0
100000000.0	20000000.0	Extremely upsetting				100000000.0	10000000.0	Extremely upsetting	0.0	0.0	A little upsetting	10000000.0	1000000.0	Extremely upsetting	10000000.0	500000.0	Very upsetting				100000000.0	5000000.0	Very upsetting	10000000.0	1000000.0	Very upsetting				5000000.0	500000.0	Somewhat upsetting							500000000.0	10000000.0	Very upsetting
5000000000.0	1000000.0	Extremely upsetting	600000000.0	5000000.0	Extremely upsetting	1000000000.0	1000000.0	Extremely upsetting	0.0	0.0	A little upsetting	10000000.0	200000.0	Very upsetting	100000000.0	1000000.0	Somewhat upsetting	700000000.0	600000.0	Very upsetting	100000000.0	2000000.0	Extremely upsetting							10000000.0	0.0	Somewhat upsetting	10000000000.0	100000000.0	Extremely upsetting	2000000.0	0.0	Somewhat upsetting				5000000.0	150000.0	Somewhat upsetting
			10000000.0	0.0	Very upsetting				1000000.0	0.0	Very upsetting	1000000.0	1000000.0	A little upsetting	0.0	0.0	Not at all upsetting	1000000.0	0.0	Extremely upsetting	1000000.0	0.0	Extremely upsetting	1000000000.0	100000000.0	Extremely upsetting	1000000.0	0.0	Somewhat upsetting	0.0	0.0	Somewhat upsetting				20000000.0	0.0	Very upsetting	1000000.0	0.0	Very upsetting				2000000.0	0.0	Very upsetting
			5000000.0	100000000.0	Extremely upsetting	0.0	0.0	Somewhat upsetting	0.0	0.0	Somewhat upsetting	1000000.0	2000000.0	Very upsetting				5000000.0	50000000.0	Extremely upsetting	500000.0	1000000.0	Somewhat upsetting				5000000.0	100000000.0	Extremely upsetting	10000000.0	100000000.0	Extremely upsetting										0.0	0.0	A little upsetting				2000000.0	4000000.0
0.0	0.0	Not at all upsetting	0.0	0.0	Not at all upsetting	0.0	0.0	Not at all upsetting							0.0	0.0	Not at all upsetting							0.0	0.0	Not at all upsetting	0.0	0.0	Not at all upsetting	0.0	0.0	Not at all upsetting	0.0	0.0	Not at all upsetting							0.0	0.0	Not at all upsetting	0.0	0.0	Not at all upsetting
			50000.0	70000.0	Extremely upsetting	100000.0	10000.0	Extremely upsetting	800.0	1000.0	Very upsetting	500.0	500.0	Very upsetting				8000.0	10000.0	Extremely upsetting	50000.0	60000.0	Extremely upsetting													8000.0	10000.0	Extremely upsetting	10000.0	15000.0	Extremely upsetting	5000.0	5000.0	Very upsetting				100000.0	120000.0
			10000.0	1000.0	Extremely upsetting	2000.0	1000.0	Very upsetting							1000.0	500.0	Somewhat upsetting				2000.0	1000.0	Very upsetting				3000.0	1500.0	Extremely upsetting				3000.0	2000.0	Extremely upsetting	1000.0	500.0	Somewhat upsetting	1000.0	500.0	Somewhat upsetting							3000.0	1500.0
1000.0	1000.0	Extremely upsetting	5000.0	5000.0	Extremely upsetting	10000.0	5000.0	Extremely upsetting	5.0	10.0	Very upsetting							5000.0	5000.0	Extremely upsetting				1000.0	1000.0	Extremely upsetting	10000.0	10000.0	Extremely upsetting							2000.0	2000.0	Very upsetting	1000.0	1000.0	Somewhat upsetting				5000.0	5000.0	Extremely upsetting
2000.0	50.0	Very upsetting	10000.0	500.0	Extremely upsetting	10000.0	25.0	Extremely upsetting	0.0	0.0	A little upsetting	100.0	100.0	A little upsetting	0.0	25.0	A little upsetting				2000.0	100.0	Very upsetting				5000.0	50.0	Extremely upsetting				2000.0	50.0	Very upsetting	1000.0	100.0	Very upsetting				1000.0	100.0	Very upsetting	1000.0	100.0	Somewhat upsetting
70000.0	80000.0	Extremely upsetting	80000.0	90000.0	Extremely upsetting	1000000.0	100000000.0	Extremely upsetting	30000.0	40000.0	Extremely upsetting	70000.0	80000.0	Extremely upsetting	60000.0	90000.0	Extremely upsetting				60000.0	70000.0	Extremely upsetting							70000.0	90000.0	Extremely upsetting	80000.0	90000.0	Extremely upsetting							40000.0	50000.0	Somewhat upsetting	800000.0	90000.0	Extremely upsetting	70000.0	900000.0
			50.0	50.0	Extremely upsetting	5000.0	5000.0	Extremely upsetting	0.0	0.0	Not at all upsetting				250.0	250.0	Somewhat upsetting	50.0	50.0	Extremely upsetting	5000.0	5000.0	Extremely upsetting	5000.0	5000.0	Extremely upsetting				1000.0	1000.0	Extremely upsetting							5000.0	5000.0	Extremely upsetting	5000.0	5000.0	Extremely upsetting	5000.0	5000.0	Extremely upsetting
			1000000000.0	0.0	Extremely upsetting	2500000000.0	2000000000.0	Extremely upsetting				500000000.0	0.0	Extremely upsetting							1000000000.0	250000000.0	Somewhat upsetting	2000000000.0	1000000000.0	Extremely upsetting				1500000000.0	1000000000.0	Very upsetting				1500000000.0	1000000000.0	Extremely upsetting				0.0	0.0	Very upsetting				2500000000.0	2000000000.0
1000000.0	10000000.0	Extremely upsetting	1000000.0	1000000.0	Extremely upsetting				1000000.0	1000000.0	Extremely upsetting	1000.0	1500.0	Somewhat upsetting	5000000.0	10000000.0	Extremely upsetting				1000000.0	1000000.0	Extremely upsetting				1000000.0	2000000.0	Extremely upsetting				5000000.0	10000000.0	Extremely upsetting	1000000.0	2000000.0	Extremely upsetting
2000000.0	2000000.0	Somewhat upsetting	500000.0	500000.0	Very upsetting	1000000.0	1000000.0	Very upsetting				500000.0	500000.0	Somewhat upsetting	300000.0	300000.0	A little upsetting													500000.0	500000.0	Very upsetting							1000000.0	1000000.0	Somewhat upsetting	500000.0	500000.0	Somewhat upsetting	1000000.0	1000000.0	Very upsetting	3000000.0	3000000.0
			500.0	500.0	Extremely upsetting	100.0	50.0	Extremely upsetting				100.0	50.0	Very upsetting	100.0	100.0	Somewhat upsetting										500.0	500.0	Extremely upsetting				1000.0	1000.0	Extremely upsetting	200.0	200.0	Very upsetting	200.0	200.0	Very upsetting				500.0	500.0	Extremely upsetting
1000.0	500.0	Very upsetting	1000.0	800.0	Very upsetting	100.0	50.0	Very upsetting	0.0	0.0	Not at all upsetting				20.0	10.0	A little upsetting	1000.0	800.0	Very upsetting							2000.0	1000.0	Extremely upsetting				1000.0	500.0	Very upsetting				1000.0	600.0	Very upsetting	800.0	400.0	Somewhat upsetting				1000.0	500.0
			1000000.0	1000000.0	Extremely upsetting	5000.0	1000.0	Extremely upsetting	100.0	100.0	Somewhat upsetting				1000.0	1000.0	Somewhat upsetting				1000.0	1000.0	Very upsetting							100000.0	10000.0	Extremely upsetting				1000000.0	1000000.0	Extremely upsetting				1000.0	1000.0	Extremely upsetting	10000.0	10000.0	Very upsetting	1000000.0	1000000.0
			100000.0	1000000.0	Extremely upsetting	5000000.0	20000000.0	Extremely upsetting	0.0	0.0	Somewhat upsetting				100000.0	1000000.0	Very upsetting				8000000.0	25000000.0	Extremely upsetting				12000000.0	50000000.0	Extremely upsetting	12000000.0	25000000.0	Extremely upsetting										4000000.0	12000000.0	Extremely upsetting
2000.0	3000.0	Extremely upsetting	2000.0	1000.0	Very upsetting	5000.0	6000.0	Extremely upsetting	100.0	200.0	A little upsetting	1000.0	1000.0	Somewhat upsetting	0.0	0.0	Not at all upsetting				5000.0	6000.0	Extremely upsetting	5.0	10.0	A little upsetting	100.0	1000.0	Somewhat upsetting							5.0	100.0	A little upsetting				1500.0	2000.0	Somewhat upsetting
			30000.0	35000.0	Extremely upsetting	1000.0	1000.0	Extremely upsetting	0.0	0.0	Not at all upsetting				10000.0	10000.0	Somewhat upsetting							30000.0	30000.0	Extremely upsetting	5000.0	6000.0	Extremely upsetting	10000.0	10000.0	Somewhat upsetting										10000.0	12000.0	Very upsetting				50000.0	55000.0
						100000000.0	50000000.0	Very upsetting	0.0	0.0	Not at all upsetting	50000000.0	30000000.0	Very upsetting	20000000.0	10000000.0	Somewhat upsetting										500000000.0	300000000.0	Extremely upsetting	20000000.0	10000000.0	Somewhat upsetting				50000000.0	30000000.0	Very upsetting	30000000.0	20000000.0	Very upsetting							500000000.0	300000000.0
1e+16	1e+17	Extremely upsetting	1000000.0	1000000.0	Extremely upsetting	10000.0	0.0	Extremely upsetting				100.0	0.0	Extremely upsetting				100000.0	100000.0	Extremely upsetting	200000.0	200000.0	Extremely upsetting				1000.0	1000.0	Extremely upsetting	200.0	200.0	Very upsetting	1000000000000.0	1000000000000.0	Extremely upsetting	100000000.0	1000000000.0	Extremely upsetting				500000.0	500000.0	Extremely upsetting	100.0	100.0	Very upsetting	2000000000000000.0	2000000000000000.0
100000000.0	100000000.0	Extremely upsetting	500000000.0	500000000.0	Extremely upsetting	500000000.0	500000000.0	Extremely upsetting	0.0	0.0	Not at all upsetting	100000000.0	100000000.0	Very upsetting	15000000.0	15000000.0	Somewhat upsetting	1000000000.0	1000000000.0	Extremely upsetting	20000000.0	20000000.0	Very upsetting
100000000.0	0.0	Extremely upsetting				100000000.0	10000000.0	Extremely upsetting							1000000000.0	0.0	Extremely upsetting				100000000.0	10000000.0	Extremely upsetting	100000000.0	10000000.0	Extremely upsetting	100000000000.0	100000000.0	Extremely upsetting	1000000000.0	10000000.0	Extremely upsetting	1000000000.0	10000000.0	Extremely upsetting	100000000.0	10000000.0	Extremely upsetting	100000000.0	1000000.0	Extremely upsetting	100000000.0	10000000.0	Extremely upsetting
500000.0	200000.0	Very upsetting	3990000.0	389000.0	Very upsetting							100000.0	200000.0	Very upsetting	200000.0	200000.0	Very upsetting				500000.0	500000.0	Extremely upsetting				200000.0	200000.0	Very upsetting	400000.0	2000000.0	Very upsetting										400000.0	500000.0	Very upsetting	400000.0	200000.0	Very upsetting	320000.0	200000.0
2000000.0	50000.0	Extremely upsetting	5000000.0	15000000.0	Extremely upsetting	1000000000.0	1100000000.0	Extremely upsetting				25000.0	27000.0	Very upsetting	300000.0	250000.0	Extremely upsetting	350000000.0	260000000.0	Extremely upsetting	1000000.0	1000000.0	Extremely upsetting							50.0	25.0	Somewhat upsetting				2500000.0	200000.0	Extremely upsetting	100000000.0	500000.0	Extremely upsetting	100000000.0	500000.0	Extremely upsetting				300000000.0	100000000.0
1000000000.0	2000000000.0	Extremely upsetting										750000.0	500000.0	Very upsetting	150000.0	500000.0	Somewhat upsetting	100000000.0	200000000.0	Extremely upsetting	10000000.0	25000000.0	Extremely upsetting	100000.0	50000.0	Very upsetting										10000000.0	300000000.0											1000000000.0	2000000000.0
500000.0	300000.0	Extremely upsetting	200000.0	200000.0	Very upsetting	200000.0	200000.0	Very upsetting	200000.0	200000.0	Extremely upsetting				300000.0	300000.0	Extremely upsetting	500000.0	500000.0	Extremely upsetting				400000.0	400000.0	Extremely upsetting							300000.0	200000.0	Very upsetting	500000.0	300000.0	Extremely upsetting				300000.0	200000.0	Very upsetting	300000.0	200000.0	Extremely upsetting	500000.0	400000.0
10000000.0	10000000.0	Very upsetting	1000000.0	1000000.0	Extremely upsetting	100000000.0	100000000.0	Extremely upsetting	0.0	0.0	Somewhat upsetting	15000000.0	15000000.0	Very upsetting				10000000.0	10000000.0	Very upsetting	10000000.0	10000000.0	Very upsetting	100000000.0	100000000.0	Very upsetting	100000000.0	100000000.0	Extremely upsetting	10000000.0	10000000.0	Very upsetting	100000000.0	100000000.0	Extremely upsetting							50000000.0	50000000.0	Very upsetting				10000000.0	10000000.0
			1.0	1.0	Somewhat upsetting	1.0	1.0	Somewhat upsetting	1.0	1.0	Somewhat upsetting	1.0	1.0	Somewhat upsetting										1000000000000.0	0.0	Extremely upsetting				10000000000000.0	0.0	Extremely upsetting													1.0	1.0	Somewhat upsetting	1000000000000000.0	0.0
10000.0	20000.0	Extremely upsetting													2.0	5.0	A little upsetting	100000.0	200000.0	Extremely upsetting	5000.0	10000.0	Very upsetting	10000.0	20000.0	Extremely upsetting				100.0	200.0	Somewhat upsetting	100000.0	200000.0	Extremely upsetting	100.0	200.0	Somewhat upsetting							10000.0	20000.0	Extremely upsetting	100000.0	200000.0
2000000.0	2000000.0	Very upsetting	20000000.0	20000000.0	Very upsetting	200000000.0	200000000.0	Extremely upsetting	0.0	0.0	Somewhat upsetting	20000000.0	20000000.0	Extremely upsetting	20000000.0	20000000.0	Somewhat upsetting																			20000000.0	20000000.0	Very upsetting	20000000.0	20000000.0	Very upsetting	2000000.0	2000000.0	Very upsetting	200000000.0	200000000.0	Very upsetting
			100000.0	100000.0	Extremely upsetting				100000.0	100000.0	Extremely upsetting	100000.0	100000.0	Extremely upsetting	100000.0	100000.0	Extremely upsetting	100000.0	100000.0	Extremely upsetting	100000.0	100000.0	Extremely upsetting	1000000.0	1000000.0	Extremely upsetting	100000.0	100000.0	Extremely upsetting							100000.0	100000.0	Extremely upsetting	100000.0	100000.0	Extremely upsetting	100000.0	100000.0	Extremely upsetting
			200000000.0	1000000000.0	Extremely upsetting	500000000.0	1000000000.0	Extremely upsetting	1000000.0	1000000.0	Very upsetting	2000000.0	5000000.0	Extremely upsetting													500000000.0	1000000000.0	Extremely upsetting	50000000.0	100000000.0	Extremely upsetting	50000000.0	100000000.0	Extremely upsetting				100000000.0	300000000.0	Extremely upsetting				50000000.0	100000000.0	Extremely upsetting	100000000.0	500000000.0
			100000.0	100000.0	Very upsetting	0.0	0.0	Very upsetting	0.0	0.0	Not at all upsetting	500000.0	500000.0	A little upsetting				100000000.0	100000000.0	Extremely upsetting				0.0	0.0	Not at all upsetting				0.0	0.0	Not at all upsetting	1000000000.0	1000000000.0	Extremely upsetting	5000000.0	5000000.0	Somewhat upsetting	10000000.0	10000000.0	Extremely upsetting
10000.0	10000.0	Extremely upsetting	10000.0	10000.0	Extremely upsetting	1000.0	1000.0	Very upsetting	0.0	0.0	Not at all upsetting	1000.0	1000.0	Very upsetting	0.0	0.0	Not at all upsetting				100000.0	100000.0	Extremely upsetting				1000.0	1000.0		1000.0	1000.0	Very upsetting	10000.0	10000.0	Extremely upsetting	10000.0	10000.0	Extremely upsetting	10000.0	10000.0	Extremely upsetting	10000.0	10000.0	Extremely upsetting
			100000000000.0	10000000000000.0	Somewhat upsetting	10000000.0	10000000.0	Very upsetting	11.0	11.0	Somewhat upsetting				0.0	0.0	A little upsetting	1000000000.0	1000000000.0	Extremely upsetting	100000000.0	100000000.0	Very upsetting																						1000000000.0	1000000000.0	Extremely upsetting
						0.0	0.0	Extremely upsetting	0.0	0.0	Not at all upsetting	0.0	0.0	Extremely upsetting				0.0	0.0	Extremely upsetting																0.0	0.0	Extremely upsetting							0.0	0.0	A little upsetting	0.0	0.0
						1000000.0	1000000.0	Extremely upsetting	0.0	0.0	Not at all upsetting	500.0	100000.0	Somewhat upsetting	0.0	0.0	Extremely upsetting				1000000.0	1000000.0	Extremely upsetting	1000000.0	1000000.0	Extremely upsetting				1000000.0	1000000.0	Extremely upsetting				1000000.0	1000000.0	Extremely upsetting	1000000.0	1000000.0	Extremely upsetting				1000000.0	1000000.0	Extremely upsetting	1000000.0	1000000.0
1000000.0	1000000.0	Extremely upsetting				1000000.0	0.0	Not at all upsetting	0.0	0.0	Not at all upsetting				0.0	0.0	Not at all upsetting	10000000.0	10000000.0	Extremely upsetting	1000000.0	1000000.0	Not at all upsetting				10000000.0	10000000.0	Very upsetting	10000000.0	10000000.0	Extremely upsetting	10000000.0	10000000.0	Extremely upsetting										10000000.0	0.0	Not at all upsetting
50000.0	500.0	Extremely upsetting							500.0	50.0	Somewhat upsetting				20000.0	200.0	Extremely upsetting				10000.0	500.0	Extremely upsetting	100000.0	10000.0	Extremely upsetting							100000.0	20000.0	Extremely upsetting										20000.0	5000.0	Extremely upsetting	50000.0	10000.0
1000.0	1000.0	Extremely upsetting	10000.0	10000.0	Extremely upsetting	0.0	1000.0	Extremely upsetting							0.0	1000.0	Extremely upsetting										10000.0	10000.0	Extremely upsetting	1000.0	1000.0	Extremely upsetting										1000.0	1000.0	Extremely upsetting	10000.0	10000.0	Extremely upsetting	10000.0	10000.0
2500000.0	2500000.0	Extremely upsetting	10000000.0	10000000.0	Extremely upsetting				0.0	0.0	A little upsetting	1000000.0	1000000.0	Very upsetting	1000000.0	1000000.0	Very upsetting	10000000.0	10000000.0	Extremely upsetting							2500000.0	2500000.0	Extremely upsetting																500000.0	500000.0	Somewhat upsetting
			1000000000.0	1000000000.0	Extremely upsetting										100000000.0	100000000.0	Very upsetting	2000000000.0	2000000000.0	Extremely upsetting				2000000000.0	2000000000.0	Extremely upsetting																1000000000.0	1000000000.0	Extremely upsetting	100000000.0	100000000.0	Very upsetting	500000000.0	500000000.0
500.0	1000.0	Extremely upsetting	1000.0	1000.0	Extremely upsetting				50.0	20.0	A little upsetting	300.0	200.0	Somewhat upsetting	0.0	0.0	Not at all upsetting				1000.0	3000.0	Extremely upsetting	500.0	5000.0	Extremely upsetting							1000.0	3000.0	Extremely upsetting	500.0	1000.0	Extremely upsetting	5000.0	5000.0	Extremely upsetting							10000.0	5000.0
2000000.0	5000000.0	Very upsetting	2000000.0	1000000.0	Extremely upsetting				0.0	0.0	A little upsetting	1000000.0	1000000.0	Somewhat upsetting				5000000.0	5000000.0	Extremely upsetting							1000000.0	5000000.0	Very upsetting	0.0	0.0	A little upsetting				1000000.0	1000000.0	Very upsetting	0.0	0.0	A little upsetting				2000000.0	1000000.0	Very upsetting	10000000.0	10000000.0
1000000.0	1000000000.0	Extremely upsetting	350000.0	9000000.0	Extremely upsetting	1e+69	1e+66	Extremely upsetting	0.0	0.0	A little upsetting	3000.0	90000.0	Very upsetting	0.0	0.0	A little upsetting				40000.0	6000000.0	Very upsetting							400000.0	8000000.0	Very upsetting	500000.0	90000000.0	Extremely upsetting	1000000.0	10000000.0	Extremely upsetting				10000.0	1000000.0	Extremely upsetting
80000.0	400.0	Extremely upsetting	60000.0	500.0	Very upsetting	6000.0	50.0	Extremely upsetting							90000.0	500.0	Extremely upsetting				8000.0	600.0	A little upsetting										577.0	677.0	Extremely upsetting							80000.0	500.0	Extremely upsetting	5999.0	599.0	Very upsetting
10000000.0	1000000.0	Extremely upsetting	10000000.0	200000.0	Very upsetting	100000000.0	10000000.0	Extremely upsetting	0.0	0.0	Not at all upsetting	5000000.0	200000.0	Very upsetting							10000000.0	2000000.0	Very upsetting				0.0	0.0	Extremely upsetting	10000000.0	200000.0	Extremely upsetting										0.0	0.0	Not at all upsetting
2000.0	3000.0	Extremely upsetting	6000000.0	6000000.0	Extremely upsetting				4000.0	4000.0	Extremely upsetting				5000000.0	5000000.0	Extremely upsetting										2000000.0	2000000.0	Extremely upsetting	10.0	10.0	Not at all upsetting				10000.0	10000.0	Extremely upsetting	3000000.0	3000000.0	Extremely upsetting	5000000.0	5000000.0	Extremely upsetting
0.0	2.0	Very upsetting	100.0	20.0	A little upsetting	1.0	1.0	Extremely upsetting	5.0	2.0	A little upsetting	5.0	5.0	Somewhat upsetting							150.0	10.0	Extremely upsetting	100.0	0.0	Extremely upsetting	50.0	0.0	Extremely upsetting	40.0	10.0	Very upsetting	0.0	3.0	Extremely upsetting	70.0	15.0	Extremely upsetting
						10000000.0	200000.0	Very upsetting	1000000.0	200000.0	Very upsetting																5000000000.0	350000.0	Extremely upsetting	1000000000.0	200000.0	Extremely upsetting				500000000.0	200000.0	Very upsetting	500000000.0	200000.0	Very upsetting				1000000000.0	200000.0	Extremely upsetting	100000000.0	200000.0
10000.0	10.0	Extremely upsetting	500.0	10.0	Extremely upsetting	500.0	5.0	Extremely upsetting	40.0	10.0	Somewhat upsetting	1000.0	12.0	Very upsetting				5000.0	10.0	Extremely upsetting							10000.0	10.0	Extremely upsetting							1000.0	10.0	Extremely upsetting	4000.0	10.0	Extremely upsetting	100.0	10.0	Extremely upsetting	500.0	10.0	Extremely upsetting
						10000.0	100.0	Extremely upsetting	1000.0	100.0	Very upsetting				0.0	0.0	Not at all upsetting	10000.0	100.0	Extremely upsetting	50000.0	500.0	Extremely upsetting	5000.0	100.0	Extremely upsetting													10000.0	100.0	Extremely upsetting							50000.0	100.0
			500000.0	100000.0	Extremely upsetting	1000.0	1000.0	Extremely upsetting	100.0	100.0	Very upsetting																						30000.0	10000.0	Extremely upsetting	500000.0	100000.0	Extremely upsetting				300000.0	30000.0	Extremely upsetting
10000.0	10000.0	Extremely upsetting	1000000.0	1000000.0	Extremely upsetting	100000.0	100000.0	Extremely upsetting				10000.0	10000.0	Extremely upsetting	1000.0	1000.0	Very upsetting							50000.0	50000.0	Extremely upsetting	10000.0	10000.0	Extremely upsetting	1000.0	1000.0	Extremely upsetting	200000.0	200000.0	Extremely upsetting				20000.0	20000.0	Extremely upsetting	2000.0	2000.0	Very upsetting
			1000.0	1000.0	Extremely upsetting	1000.0	100.0	Extremely upsetting	100.0	30.0	Somewhat upsetting				500.0	500.0	Extremely upsetting	2000.0	500.0	Very upsetting	1000.0	300.0	Somewhat upsetting				1000.0	100.0	Very upsetting	300.0	20.0	A little upsetting							800.0	200.0	Very upsetting							1000.0	100.0
			500.0	300.0	Extremely upsetting	500.0	300.0	Very upsetting	400.0	100.0	Very upsetting	300.0	200.0	Very upsetting										700.0	500.0	Extremely upsetting							700.0	500.0	Extremely upsetting							600.0	400.0	Extremely upsetting				600.0	400.0
0.0	0.0	Extremely upsetting	0.0	0.0	Extremely upsetting	0.0	0.0	Extremely upsetting	0.0	0.0	Not at all upsetting	0.0	0.0	Somewhat upsetting	0.0	0.0	Not at all upsetting	0.0	0.0	Extremely upsetting	0.0	0.0	Extremely upsetting							0.0	0.0	Extremely upsetting													0.0	0.0	Extremely upsetting
1000.0	1000.0	Extremely upsetting	2500.0	2000.0	Extremely upsetting	50000.0	10000.0	Extremely upsetting	10.0	5.0	Somewhat upsetting	500.0	500.0	Extremely upsetting										1000.0	1000.0	Extremely upsetting							1000.0	1000.0	Extremely upsetting	1500.0	1250.0	Extremely upsetting				1000.0	1000.0	Extremely upsetting	1000.0	650.0	Extremely upsetting
100.0	100.0	Extremely upsetting	10.0	100.0	A little upsetting										10000.0	1000.0	Extremely upsetting	0.0	0.0	Not at all upsetting	1000000000.0	100000000.0	Extremely upsetting				10000000000000.0	100000000000000.0	Extremely upsetting	10000.0	1000.0	Very upsetting				1000000000.0	100000000.0	Extremely upsetting	100000000000.0	1000000000.0	Extremely upsetting	100000000.0	1000000000.0	Extremely upsetting	10000000000.0	1000000000000.0	Extremely upsetting
0.0	200.0	Extremely upsetting				250.0	250.0	Extremely upsetting	50.0	50.0	Somewhat upsetting				100.0	100.0	Very upsetting	0.0	100.0	Extremely upsetting	0.0	200.0	Extremely upsetting							0.0	0.0	Very upsetting				0.0	250.0	Extremely upsetting							0.0	200.0	Very upsetting	0.0	200.0
50000.0	50000.0	Extremely upsetting	1000.0	1000.0	Extremely upsetting	50000.0	50000.0	Extremely upsetting	1000.0	1000.0	Very upsetting	500.0	500.0	Very upsetting	1000.0	1000.0	Extremely upsetting				25000.0	25000.0	Extremely upsetting				100000.0	100000.0	Extremely upsetting	25000.0	25000.0	Extremely upsetting				50000.0	50000.0	Extremely upsetting				3000.0	3000.0	Extremely upsetting				50000.0	50000.0
			2000.0	2000.0	Extremely upsetting	5000.0	5000.0	Extremely upsetting				1500.0	1500.0	Very upsetting				5000.0	5000.0	Extremely upsetting				1000.0	1000.0	Very upsetting	5000.0	5000.0	Extremely upsetting				5000.0	5000.0	Extremely upsetting				3000.0	3000.0	Very upsetting	1500.0	1500.0	Very upsetting	2500.0	2500.0	Extremely upsetting	5000.0	5000.0
3000000.0	3000000.0	Extremely upsetting	500000.0	1000000.0	Extremely upsetting	100000.0	500000.0	Extremely upsetting	1000.0	0.0	Somewhat upsetting	500000.0	500000.0	Very upsetting							1000000.0	1000000.0	Extremely upsetting				5000000.0	5000000.0	Extremely upsetting				5000000.0	10000000.0	Extremely upsetting				5000000.0	2000000.0	Extremely upsetting	3000000.0	3000000.0	Extremely upsetting
			5000.0	0.0	Extremely upsetting				100.0	0.0	Somewhat upsetting							5000.0	0.0	Extremely upsetting										3000.0	0.0	Very upsetting	5000.0	0.0	Extremely upsetting	5000.0	0.0	Extremely upsetting							5000.0	0.0	Extremely upsetting	5000.0	0.0
2000.0	1000.0	Extremely upsetting	100000000000.0	1000000000000.0	Extremely upsetting	1000000.0	100000.0	Extremely upsetting	100.0	100.0	Very upsetting				1000.0	100.0	Very upsetting	1000000000000.0	100000000000.0	Extremely upsetting				1000000.0	1000000.0	Extremely upsetting				1000.0	1000.0	Very upsetting	1000000.0	1000000.0	Extremely upsetting							100000.0	100000.0	Extremely upsetting				1000000.0	1000000.0
10000.0	100000.0	Extremely upsetting	10000.0	1000000.0	Extremely upsetting	50000.0	1000000.0	Extremely upsetting	1000.0	100000.0	Very upsetting	10000.0	500000.0	Very upsetting				50000.0	1000000.0	Extremely upsetting										10000.0	1000000.0	Extremely upsetting				10000.0	500000.0	Very upsetting	5000.0	500000.0	Very upsetting				10000.0	1000000.0	Extremely upsetting	100000.0	10000000.0
			1000.0	0.0	Extremely upsetting	2000.0	1000.0	Extremely upsetting				1000.0	0.0	Extremely upsetting	0.0	0.0	Not at all upsetting				2000.0	1000.0	Extremely upsetting																1000.0	500.0	Extremely upsetting	1000.0	500.0	Extremely upsetting
1000000.0	1000000.0	Extremely upsetting	1000000.0	1000000.0	Extremely upsetting	1000000.0	1000000.0	Extremely upsetting				1000000.0	1000000.0	Extremely upsetting				900000.0	900000.0	Extremely upsetting				500000.0	500000.0	Extremely upsetting	800000.0	800000.0	Extremely upsetting				1000000.0	1000000.0	Extremely upsetting							1000000.0	1000000.0	Extremely upsetting	1000000.0	1000000.0	Extremely upsetting
						5000000.0	2500000.0	Extremely upsetting				2500000.0	2000000.0	Very upsetting	0.0	0.0	A little upsetting				50000000.0	30000000.0	Very upsetting	30000000.0	20000000.0	Somewhat upsetting	75000000.0	50000000.0	Extremely upsetting				50000000.0	25000000.0	Very upsetting							50000000.0	25000000.0	Very upsetting
1000.0	2000.0	Extremely upsetting	50000.0	10000.0	Extremely upsetting				500.0	500.0	Somewhat upsetting	1000.0	5000.0	Very upsetting	3000.0	3000.0	Very upsetting	10000.0	20000.0	Extremely upsetting							5000.0	5000.0	Very upsetting				50000.0	50000.0	Extremely upsetting				3000.0	5000.0	Extremely upsetting	5000.0	5000.0	Very upsetting	3000.0	5000.0	Very upsetting
			5000.0	8000.0	Extremely upsetting	5000.0	7000.0	Extremely upsetting	4000.0	6000.0	Extremely upsetting				1000.0	1500.0	Somewhat upsetting				5000.0	8000.0	Extremely upsetting							1500.0	2000.0	Extremely upsetting				5000.0	8000.0	Extremely upsetting	6000.0	9000.0	Extremely upsetting							7000.0	10000.0
1000.0	100.0	Very upsetting	5000.0	1000.0	Extremely upsetting	1000.0	100.0	Very upsetting	100.0	10.0	A little upsetting	400.0	40.0	Somewhat upsetting							5000.0	500.0	Extremely upsetting				5000.0	500.0	Extremely upsetting							2000.0	200.0	Very upsetting	1000.0	10.0	Very upsetting				10000.0	1000.0	Extremely upsetting	10000.0	1000.0
200.0	200.0	Very upsetting				200.0	200.0	Extremely upsetting	200.0	200.0	Very upsetting	200.0	200.0	Very upsetting	250.0	250.0	Extremely upsetting				300.0	300.0	Very upsetting	300.0	300.0	Extremely upsetting							400.0	400.0	Extremely upsetting	300.0	300.0	Very upsetting				200.0	200.0	Very upsetting	400.0	400.0	Extremely upsetting	400.0	400.0
100.0	50.0	Extremely upsetting	500.0	500.0	Extremely upsetting							50.0	25.0	Extremely upsetting	200.0	200.0	Very upsetting				500.0	500.0	Extremely upsetting	500.0	500.0	Extremely upsetting	500.0	500.0	Extremely upsetting
			100000.0	100000.0	Extremely upsetting				1000.0	100.0	A little upsetting	5.0	5.0	Somewhat upsetting				100000.0	100000.0	Extremely upsetting	0.0	0.0	A little upsetting							100.0	100.0	A little upsetting	100000.0	100000.0	Extremely upsetting	10000.0	100000.0	Extremely upsetting										100000.0	100000.0
60000000.0	600000000.0	Very upsetting	80000000.0	200000000.0	Very upsetting	10000000.0	10000000000.0	Very upsetting	5000000.0	9000000000.0	Very upsetting							50000000.0	500000000.0	Very upsetting				30000000.0	400000000.0	Very upsetting	400000000.0	40000000000.0	Very upsetting	3000000.0	10000000.0	Very upsetting	50000000.0	500000000.0	Very upsetting	30000000.0	20000000000.0	Very upsetting							100000000.0	2000000000.0	Very upsetting	400000000.0	60000000000.0
			500000.0	700000.0	Extremely upsetting	400000.0	400000.0	Extremely upsetting	500000.0	300000.0	Extremely upsetting										500000.0	700000.0	Extremely upsetting	500000.0	700000.0	Extremely upsetting										300000.0	500000.0	Extremely upsetting							600000.0	600000.0	Extremely upsetting	300000.0	500000.0
10000.0	2.0	Extremely upsetting	10000.0	2.0	Extremely upsetting	10000.0	2.0	Extremely upsetting				500.0	2.0	Very upsetting	5000.0	2.0	Very upsetting	10000.0	2.0	Extremely upsetting	100.0	2.0	Somewhat upsetting	1000.0	2.0	Extremely upsetting	100000.0	2.0	Extremely upsetting	500.0	2.0	Very upsetting	10000.0	2.0	Extremely upsetting	1000.0	2.0	Very upsetting
1000.0	0.0	Extremely upsetting	10000.0	0.0	Extremely upsetting	10000.0	0.0	Very upsetting							10000.0	0.0	Somewhat upsetting							0.0	0.0	Extremely upsetting				10000.0	0.0	Extremely upsetting										1000.0	0.0	Very upsetting	10000.0	0.0	Extremely upsetting	10000.0	0.0
1000000000.0	5000000000.0	Extremely upsetting				1000000000.0	5000000000.0	Extremely upsetting	10000000.0	50000000.0	Somewhat upsetting	50000000.0	100000000.0	Extremely upsetting	1000000.0	5000000.0	A little upsetting	10000000000.0	50000000000.0	Extremely upsetting							1000000000.0	500000000.0	Extremely upsetting	100000000.0	500000000.0	Extremely upsetting	10000000000.0	50000000000.0	Extremely upsetting	1000000000.0	5000000000.0	Extremely upsetting				100000000.0	500000000.0	Very upsetting				10000000000.0	50000000000.0
1000000000.0	1000000000.0	Extremely upsetting	1000000000.0	1000000000.0	Very upsetting	2000000000000.0	2000000000000.0	Extremely upsetting	100000.0	100000.0	Somewhat upsetting	100000000.0	100000000.0	Very upsetting							100000000.0	100000000.0	Very upsetting	100000000.0	100000000.0	Very upsetting				100000000.0	100000000.0	Very upsetting
10000.0	50000.0	Extremely upsetting	100000.0	1000000.0	Extremely upsetting	5000000.0	10000000.0	Extremely upsetting	0.0	0.0	Not at all upsetting	1000.0	5000.0	Somewhat upsetting				100000.0	500000.0	Extremely upsetting													3000.0	110000.0	Somewhat upsetting				100000.0	500000.0	Very upsetting
100.0	0.0	A little upsetting	100000.0	100000.0	Extremely upsetting	100000.0	100000.0	Extremely upsetting							100.0	0.0	A little upsetting	10000.0	10000.0	Extremely upsetting							100.0	100.0	Very upsetting	100.0	100.0	Somewhat upsetting				1000.0	1000.0	Very upsetting	1000.0	1000.0	Very upsetting	1000.0	1000.0	Very upsetting				1000.0	1000.0
100000.0	50000.0	Extremely upsetting	1000000.0	1000000.0	Extremely upsetting				100000.0	50000.0	Very upsetting	1000000.0	500000.0	Extremely upsetting	100.0	50.0	Somewhat upsetting	1000000.0	1000000.0	Extremely upsetting	1000000.0	1000000.0	Extremely upsetting							1000000.0	1000000.0	Extremely upsetting				1000000.0	1000000.0	Extremely upsetting	1000000.0	500000.0	Extremely upsetting
						1000.0	0.0	Extremely upsetting				1000.0	0.0	Extremely upsetting	3000.0	15.0	Extremely upsetting	50000.0	200.0	Extremely upsetting	50000.0	188.0	Extremely upsetting	100000.0	1000.0	Extremely upsetting							5000.0	20.0	Extremely upsetting				10000.0	100.0	Extremely upsetting	10000.0	100.0	Extremely upsetting	100000.0	1000.0	Extremely upsetting
90.0	50.0	Very upsetting	100.0	50.0	Extremely upsetting				10.0	10.0	Somewhat upsetting							100.0	50.0	Extremely upsetting	90.0	45.0	Very upsetting	100.0	60.0	Extremely upsetting	95.0	45.0	Very upsetting	90.0	45.0	Very upsetting										90.0	45.0	Very upsetting	90.0	50.0	Extremely upsetting	90.0	50.0
			200.0	250.0	Extremely upsetting							300.0	350.0	Extremely upsetting	150.0	200.0	Very upsetting				1000.0	150.0	Extremely upsetting				5000.0	7000.0	Extremely upsetting							400000.0	450000.0	Extremely upsetting	1000.0	1000.0	Extremely upsetting	500.0	600.0	Extremely upsetting	100000.0	150000.0	Extremely upsetting
10000000.0	2000000.0	Extremely upsetting	10000000.0	2000000.0	Extremely upsetting	50000000.0	10000000.0	Extremely upsetting	0.0	0.0	Somewhat upsetting				0.0	0.0	Not at all upsetting	10000000.0	2000000.0	Extremely upsetting	500000.0	0.0	Very upsetting	500000.0	0.0	Very upsetting	5000000.0	2000000.0	Extremely upsetting	0.0	0.0	Somewhat upsetting							200000.0	0.0	Very upsetting	2000000.0	500000.0	Very upsetting	0.0	0.0	Somewhat upsetting
1000000.0	1000000.0	Very upsetting	100000000.0	100000000.0	Extremely upsetting	100000000.0	100000000.0	Extremely upsetting	0.0	0.0	Somewhat upsetting										10000000.0	10000000.0	Extremely upsetting				500000000.0	500000000.0	Extremely upsetting	10000000.0	10000000.0	Very upsetting
200.0	500.0	Extremely upsetting	5000.0	10000.0	Extremely upsetting	10000.0	500000.0	Extremely upsetting	0.0	0.0	A little upsetting	50.0	100.0	Extremely upsetting	100.0	200.0	Somewhat upsetting	5000.0	10000.0	Extremely upsetting													2000.0	5000.0	Extremely upsetting							500.0	1000.0	Extremely upsetting				2000.0	5000.0
						100000.0	100000.0	Extremely upsetting	0.0	0.0	A little upsetting	5000.0	5000.0	Very upsetting				1000000000.0	1000000000.0	Extremely upsetting				1000000000.0	1000000000.0	Extremely upsetting	1000000000.0	1000000000.0	Extremely upsetting				1000000000.0	1000000000.0	Extremely upsetting							1000000000.0	100000000.0	Extremely upsetting				1000000.0	1000000.0
						50.0	50.0	Somewhat upsetting				100.0	100.0	Very upsetting	50.0	50.0	Somewhat upsetting	100.0	100.0	Extremely upsetting																						80.0	80.0	Somewhat upsetting	100.0	100.0	Somewhat upsetting	200.0	200.0
5000000000.0	0.0	Extremely upsetting	1000000000.0	1000000.0	Extremely upsetting	10000000000.0	50000000000.0	Extremely upsetting	0.0	0.0	Extremely upsetting	1000000.0	0.0	Extremely upsetting							1000000.0	0.0	Extremely upsetting	0.0	0.0	Extremely upsetting	1000000.0	0.0	Extremely upsetting				50000000000.0	1000000.0	Extremely upsetting	10000000.0	100000.0	Extremely upsetting	1000000000.0	0.0	Very upsetting
150000000.0	150000.0	Extremely upsetting	1000000.0	10000000.0	Extremely upsetting							50000.0	10000.0	Somewhat upsetting	100000.0	10000.0	Extremely upsetting										10000000.0	15000000.0	Extremely upsetting	500000.0	10000.0	Extremely upsetting										10000000.0	150000.0	Very upsetting	10000.0	50000.0	Extremely upsetting	1000000.0	100000.0
			20000.0	20000.0	Extremely upsetting	100000.0	200000.0	Extremely upsetting	500.0	700.0	Very upsetting	30.0	50.0	Very upsetting	200.0	200.0	Somewhat upsetting										100000.0	100000.0	Extremely upsetting	200.0	200.0	Somewhat upsetting				50.0	50.0	Very upsetting	20000.0	20000.0	Extremely upsetting							2000.0	2000.0
5000000.0	100000.0	Very upsetting	20000000.0	200000.0	Extremely upsetting				0.0	0.0	Not at all upsetting	5000000.0	100000.0	A little upsetting	0.0	0.0	Not at all upsetting										10000000.0	300000.0	Extremely upsetting	1000000.0	100000.0	Very upsetting
100.0	200.0	Somewhat upsetting	10000.0	10000.0	Very upsetting				0.0	0.0	A little upsetting	500.0	1000.0	A little upsetting				5000.0	5000.0	Very upsetting										500.0	500.0	A little upsetting										1000.0	1000.0	Very upsetting				2000.0	1000.0
			50000000.0	30000000.0	Extremely upsetting	50000000.0	15000000.0	Extremely upsetting							30000000.0	10000000.0	Extremely upsetting				45000000.0	10000000.0	Extremely upsetting				45000000.0	10000000.0	Extremely upsetting				45000000.0	15000000.0	Extremely upsetting							30000000.0	8000000.0	Extremely upsetting				60000000.0	15000000.0
15.0	10.0	Extremely upsetting	500.0	500.0	Extremely upsetting				10.0	10.0	Extremely upsetting	15.0	10.0	Extremely upsetting							400.0	400.0	Extremely upsetting	100.0	100.0	Extremely upsetting	500.0	500.0	Extremely upsetting	15.0	10.0	Extremely upsetting										600.0	600.0	Extremely upsetting	100.0	100.0	Extremely upsetting	500.0	500.0
			500000.0	0.0	Extremely upsetting	100000.0	0.0	Extremely upsetting	0.0	0.0	Very upsetting				0.0	0.0	A little upsetting				10000000.0	0.0	Extremely upsetting				500000.0	0.0	Extremely upsetting	100000.0	0.0	Extremely upsetting	500000.0	0.0	Extremely upsetting				50000.0	0.0	Extremely upsetting	500000.0	0.0	Extremely upsetting	0.0	0.0	Very upsetting	500000.0	0.0
			0.0	1000.0	Extremely upsetting	10000000.0	2000000000.0	Extremely upsetting				0.0	100.0	Somewhat upsetting	0.0	0.0	Not at all upsetting	70000000000000.0	8e+16	Extremely upsetting							1000000.0	2000000000.0	Extremely upsetting	200.0	500.0	A little upsetting	1e+17	2e+24	Extremely upsetting													50000000000.0	6000000000000000.0
1000.0	1000.0	Extremely upsetting	500.0	500.0	Extremely upsetting				100.0	100.0	Very upsetting	500.0	500.0	Extremely upsetting							1000.0	1000.0	Extremely upsetting													500.0	500.0	Extremely upsetting				100.0	100.0	Very upsetting	500.0	500.0	Extremely upsetting
5000000.0	5000000.0	Extremely upsetting	1000000000.0	1000000000.0	Extremely upsetting	1000000.0	1000000.0	Extremely upsetting	100000.0	100000.0	Very upsetting				1000000.0	1000000.0	Extremely upsetting	10000000.0	10000000.0	Extremely upsetting				10000000000.0	10000000000.0	Extremely upsetting	1000000000.0	1000000000.0	Extremely upsetting				1000000000.0	1000000000.0	Extremely upsetting	5000000000.0	5000000000.0	Extremely upsetting	5000000000.0	5000000000.0	Extremely upsetting	5000000.0	5000000.0	Extremely upsetting				1000000000.0	1000000000.0
			500.0	500.0	Extremely upsetting				15000.0	15000.0	Very upsetting	200000.0	200000.0	Extremely upsetting	30.0	30.0	A little upsetting				2000000.0	2000000.0	Extremely upsetting							500000.0	500000.0	Extremely upsetting				20000000.0	20000000.0	Extremely upsetting	20000000.0	20000000.0	Extremely upsetting				1000000.0	1000000.0	Extremely upsetting
			100000.0	1000000.0	Extremely upsetting	25000.0	10000000.0	Extremely upsetting	100.0	100.0	Somewhat upsetting	2000.0	10000.0	Somewhat upsetting										1000.0	1000000.0	Extremely upsetting													10000.0	10000.0	Very upsetting				100.0	10000.0	Very upsetting
100000000.0	100000000.0	Extremely upsetting	100000000.0	100000000.0	Extremely upsetting	100000000.0	100000000.0	Extremely upsetting				100000000.0	100000000.0	Extremely upsetting	100000000.0	100000000.0	Extremely upsetting	100000000.0	100000000.0	Extremely upsetting				100000000.0	100000000.0	Extremely upsetting	100000000.0	100000000.0	Extremely upsetting	100000000.0	100000000.0	Extremely upsetting				100000000.0	100000000.0	Extremely upsetting	100000000.0	100000000.0	Extremely upsetting				100000000.0	100000000.0	Extremely upsetting
100000.0	500000.0	Extremely upsetting	10000.0	10000.0	Extremely upsetting				100.0	100.0	A little upsetting	500000.0	500000.0	Very upsetting				1000000.0	50000000.0	Extremely upsetting	1000000.0	5000000.0	Extremely upsetting										50000000.0	1000000.0	Extremely upsetting										10000000.0	50000000.0	Extremely upsetting
50.0	30.0	Somewhat upsetting	550.0	600.0	Very upsetting	2500.0	3000.0	Extremely upsetting				70.0	80.0	Very upsetting				600.0	650.0	Extremely upsetting	400.0	300.0	A little upsetting							400.0	350.0	Somewhat upsetting	4000.0	5000.0	Extremely upsetting				100.0	110.0	Extremely upsetting				500.0	450.0	Extremely upsetting
1000.0	10000.0	Extremely upsetting	50000.0	500000.0	Very upsetting	10000.0	10000.0	Very upsetting	100.0	1000.0	Very upsetting				10000.0	10000.0	Extremely upsetting				1000000.0	10000000.0	Extremely upsetting										100000.0	100000.0	Very upsetting							1000.0	5000.0	Somewhat upsetting				10000000.0	100000000.0
						1000000.0	20000000.0	Extremely upsetting	100.0	200.0	A little upsetting	5000.0	10000.0	Somewhat upsetting	4000000.0	5000000.0	Extremely upsetting							20000000.0	3000000000.0	Extremely upsetting	10000000.0	4000000.0	Extremely upsetting	50000.0	8000000.0	Very upsetting	500000009.0	600000000.0	Extremely upsetting	300000.0	3600000.0	Somewhat upsetting	5000009.0	90000000.0	Extremely upsetting
5000000000000.0	5000000000000.0	Extremely upsetting				100000000000000.0	100000000000000.0	Extremely upsetting	10000.0	10000.0	Very upsetting				3e+16	3e+16	Extremely upsetting	5000000000000.0	5000000000000.0	Extremely upsetting	1e+37	1e+37	Extremely upsetting	5000000000000.0	5000000000000.0	Extremely upsetting										6e+20	6e+20	Extremely upsetting
1000.0	0.0	Extremely upsetting							0.0	0.0	Not at all upsetting				3000.0	0.0	Extremely upsetting	4000.0	0.0	Extremely upsetting	3000.0	0.0	Extremely upsetting				3500.0	0.0	Extremely upsetting	3500.0	0.0	Very upsetting	5000.0	0.0	Extremely upsetting				3000.0	0.0	Extremely upsetting				3000.0	0.0	Very upsetting
5000000.0	0.0	Very upsetting	500000.0	0.0	Extremely upsetting	5000000.0	0.0	Extremely upsetting	5000000.0	0.0	Extremely upsetting				200000.0	0.0	A little upsetting	5000000.0	0.0	Extremely upsetting													5000000.0	0.0	Extremely upsetting
10000.0	10000.0	Very upsetting	450000.0	1e+22	Extremely upsetting	0.0	0.0	Not at all upsetting				50000.0	4500000.0	Extremely upsetting	5.0	5.0	Somewhat upsetting				1000000.0	10000000.0	Extremely upsetting	250000.0	99999999999.0	Extremely upsetting				500.0	99999999999.0	Extremely upsetting				45000.0	500000.0	Extremely upsetting				30000.0	1e+16	Extremely upsetting
1000000.0	0.0	Extremely upsetting	1000000.0	0.0	Extremely upsetting				1000000.0	0.0	Very upsetting	0.0	0.0	Extremely upsetting	50000.0	0.0	Extremely upsetting							0.0	0.0	Extremely upsetting	1000000.0	0.0	Extremely upsetting				1000000.0	0.0	Extremely upsetting				1000000.0	0.0	Extremely upsetting				1000000.0	0.0	Extremely upsetting	1000000.0	0.0
						100000000.0	0.0	Extremely upsetting	0.0	0.0	Not at all upsetting	0.0	0.0	A little upsetting	30000000.0	0.0	Somewhat upsetting	60000000.0	0.0	Very upsetting				40000000.0	0.0	Somewhat upsetting	40000000.0	0.0	Very upsetting	0.0	0.0	Not at all upsetting							50000000.0	0.0	Very upsetting	20000000.0	0.0	Somewhat upsetting	60000000.0	0.0	Somewhat upsetting	0.0	0.0
			1000000000.0	1000000000.0	Extremely upsetting	1000000000.0	1000000000.0	Extremely upsetting	0.0	0.0	Not at all upsetting	1000000000.0	1000000000.0	Very upsetting				1000000000.0	1000000000.0	Extremely upsetting	500000000.0	500000000.0	Somewhat upsetting	1000000000.0	1000000000.0	Extremely upsetting										1000000000.0	1000000000.0	Extremely upsetting				500000000.0	500000000.0	Very upsetting				1000000000.0	1000000000.0
10000.0	100.0	Extremely upsetting	1000000.0	0.0	Extremely upsetting	5000000.0	1000.0	Extremely upsetting	1000.0	0.0	Extremely upsetting	100000.0	100.0	Very upsetting	10000.0	100.0	Very upsetting				1000000.0	1000.0	Extremely upsetting							100000.0	100.0	Extremely upsetting																1000000.0	1000.0
			1000000.0	1000000.0	Extremely upsetting	500000.0	500000.0	Somewhat upsetting				500000.0	500000.0	Somewhat upsetting	0.0	0.0	Not at all upsetting	1000000.0	1000000.0	Very upsetting				400000.0	400000.0	A little upsetting	1000000.0	1000000.0	Very upsetting				1000000.0	1000000.0	Very upsetting				500000.0	500000.0	Somewhat upsetting				1000000.0	1000000.0	Very upsetting
1000000000.0	100000000.0	Extremely upsetting				100000000000.0	10000000000.0	Extremely upsetting	1000000000.0	1000000000.0	Very upsetting	100000000.0	50000000.0	Very upsetting	0.0	0.0	Not at all upsetting	1000000000000.0	100000000000.0	Extremely upsetting	1000000000000.0	100000000000.0	Extremely upsetting	100000000.0	100000000.0	Very upsetting	100000000000.0	100000000000.0	Extremely upsetting				1000000000000.0	100000000000.0	Extremely upsetting										100000000000.0	100000000000.0	Very upsetting	100000000000.0	100000000000.0
			1000000000.0	1000000000.0	Extremely upsetting							1000000000.0	1000000000.0	Extremely upsetting	500000000.0	500000000.0	Extremely upsetting	1000000000.0	1000000000.0	Extremely upsetting	100000000.0	100000000.0	Extremely upsetting	100000000.0	100000000.0	Extremely upsetting													100000000.0	100000000.0	Extremely upsetting	100000000.0	100000000.0	Extremely upsetting
9000000.0	9000000.0	Extremely upsetting	1000.0	3000.0	Extremely upsetting	3000000.0	3000000.0	Extremely upsetting				3000.0	2000.0	Extremely upsetting	3000000.0	9000000.0	Extremely upsetting	900.0	100.0	Extremely upsetting	6000.0	3000.0	Extremely upsetting	9000.0	9000.0	Extremely upsetting	9000.0	3000.0	Extremely upsetting	300.0	600.0	Very upsetting				2000.0	9000.0	Extremely upsetting	20000.0	90000.0	Extremely upsetting	9000000.0	3000000.0	Extremely upsetting				2000.0	6000.0
100000.0	70000.0	Extremely upsetting	100000.0	70000.0	Extremely upsetting	100000.0	50000.0	Extremely upsetting	0.0	0.0	Not at all upsetting				50000.0	25000.0	Somewhat upsetting							50000.0	50000.0	Extremely upsetting	100000.0	70000.0	Very upsetting										100000.0	70000.0	Very upsetting							500000.0	500000.0
1000.0	600.0	Extremely upsetting	1500.0	1200.0	Extremely upsetting	300.0	100.0	Very upsetting	0.0	0.0	A little upsetting	200.0	120.0	Very upsetting										500.0	350.0	Very upsetting				50.0	25.0	Somewhat upsetting	400.0	250.0	Very upsetting	1000.0	700.0	Extremely upsetting							150.0	80.0	Very upsetting
			0.0	0.0	Extremely upsetting	0.0	0.0	Extremely upsetting	0.0	0.0	Extremely upsetting	1000.0	1000.0	Extremely upsetting	0.0	0.0	Extremely upsetting	0.0	0.0	Extremely upsetting				0.0	0.0	Extremely upsetting				0.0	0.0	Extremely upsetting				0.0	0.0	Extremely upsetting							0.0	0.0	Extremely upsetting	100.0	100.0
			50000000.0	1000000000.0	Extremely upsetting	50000000.0	100000000.0	Extremely upsetting	1000000.0	1000000.0	Somewhat upsetting				0.0	0.0	Not at all upsetting	500000.0	1500000.0	Very upsetting	500000.0	1000000.0	A little upsetting				5000000.0	1000000.0	Extremely upsetting										1000000.0	1000000.0	Somewhat upsetting	5000000.0	10000000.0	Extremely upsetting				5000000.0	10000000.0
2000.0	2000.0	Extremely upsetting	3000.0	3000.0	Extremely upsetting							100.0	100.0	Somewhat upsetting	1000.0	500.0	Somewhat upsetting				500.0	500.0	Somewhat upsetting				10000.0	10000.0	Extremely upsetting				6000.0	6000.0	Extremely upsetting				5000.0	5000.0	Extremely upsetting	4000.0	4000.0	Extremely upsetting
			1.0	1.0	Not at all upsetting	234.0	2213.0	Not at all upsetting	1.0	1.0	Not at all upsetting				1.0	1.0	Not at all upsetting	1.0	1.0	Not at all upsetting							213.0	432.0	Not at all upsetting				1232.0	123.0	Not at all upsetting	12.0	22.0	Not at all upsetting	2.0	2.0	Not at all upsetting	332.0	233.0	Not at all upsetting				222.0	22.0
1000000000.0	5000000000.0	Extremely upsetting	15000000000.0	15000000000.0	Extremely upsetting							50000000.0	50000000.0	Very upsetting	50000000.0	100000000.0	Very upsetting				80000000.0	80000000.0	Very upsetting	3000000000.0	30000000000.0	Extremely upsetting				500000000.0	500000000.0	Very upsetting	15000000000.0	50000000000.0	Extremely upsetting										25000000000.0	25000000000.0	Extremely upsetting
			500000.0	400000.0	Extremely upsetting	3000000.0	1000000.0	Extremely upsetting	0.0	0.0	Somewhat upsetting	750000.0	500000.0	Very upsetting	0.0	0.0	A little upsetting	1000000.0	750000.0	Extremely upsetting				1000000.0	1000000.0	Extremely upsetting							3000000.0	1000000.0	Extremely upsetting
						10000.0	10000.0	Extremely upsetting	5.0	5.0	Very upsetting	100.0	100.0	Somewhat upsetting	5000.0	5000.0	Extremely upsetting				60000.0	60000.0	Extremely upsetting				1000000.0	100000.0	Extremely upsetting							1000.0	1000.0	Somewhat upsetting	1000.0	1000.0	Very upsetting	3000.0	2000.0	Extremely upsetting				10000000.0	1000000.0
2000.0	5.0	Extremely upsetting	5000.0	5.0	Extremely upsetting				5.0	1.0	Somewhat upsetting							500000.0	50000.0	Extremely upsetting				50000.0	500.0	Extremely upsetting	50000.0	5000.0	Extremely upsetting	500.0	50.0	Somewhat upsetting	500000.0	500.0	Extremely upsetting										500000.0	20000.0	Extremely upsetting
100.0	0.0	Extremely upsetting	1000.0	500.0	Extremely upsetting	1000.0	500.0	Extremely upsetting	300.0	150.0	Very upsetting	100.0	0.0	Extremely upsetting							500.0	300.0	Extremely upsetting	1000.0	500.0	Extremely upsetting				200.0	100.0	Somewhat upsetting				1000.0	500.0	Extremely upsetting				1000.0	500.0	Extremely upsetting				100.0	50.0
			500.0	50.0	Extremely upsetting				200.0	10.0	A little upsetting	250.0	10.0	Very upsetting				500.0	20.0	Extremely upsetting										1000.0	100.0	Extremely upsetting	1000.0	200.0	Extremely upsetting										5000.0	200.0	Extremely upsetting	1000.0	100.0
5000.0	0.0	Very upsetting	50000.0	0.0	Extremely upsetting	100000.0	0.0	Extremely upsetting	10000.0	1000.0	Somewhat upsetting	10000.0	1000.0	Somewhat upsetting	50000.0	0.0	Extremely upsetting				10000.0	0.0	Extremely upsetting													10000.0	1000.0	Extremely upsetting	10000.0	10000.0	Extremely upsetting	20000.0	0.0	Very upsetting
1000000.0	500000.0	Extremely upsetting				5000000.0	2000000.0	Extremely upsetting				1000.0	500.0	Extremely upsetting	500.0	200.0	Very upsetting	5000000.0	2000000.0	Extremely upsetting	5000000.0	2000000.0	Extremely upsetting	5000.0	2000.0	Extremely upsetting	5000000.0	2000000.0	Extremely upsetting	1000000.0	500000.0	Extremely upsetting	5000000.0	2000000.0	Extremely upsetting	1000000.0	500000.0	Extremely upsetting	1000000.0	500000.0	Extremely upsetting				5000000.0	2000000.0	Extremely upsetting
2500.0	150.0	Extremely upsetting	3000.0	200.0	Extremely upsetting	1000.0	100.0	Extremely upsetting				1500.0	100.0	Somewhat upsetting	1000.0	100.0	Extremely upsetting				2500.0	150.0	Extremely upsetting				2000.0	100.0	Extremely upsetting	1000.0	50.0	Somewhat upsetting							2000.0	200.0	Extremely upsetting							2000.0	200.0
5000.0	50000.0	Extremely upsetting	5000.0	20000.0	Extremely upsetting	5000.0	50000.0	Extremely upsetting							0.0	0.0	A little upsetting							5000.0	50000.0	Extremely upsetting																2000.0	20000.0	Extremely upsetting
500.0	50.0	Extremely upsetting				1000.0	50.0	Extremely upsetting	0.0	0.0	A little upsetting	1000.0	100.0	Very upsetting				1000.0	10.0	Extremely upsetting	1000.0	10.0	Extremely upsetting							0.0	0.0	A little upsetting	1000.0	50.0	Extremely upsetting				1000.0	50.0	Very upsetting				1000.0	100.0	Extremely upsetting
500000.0	1000000.0	Extremely upsetting	5000000.0	5000000.0	Extremely upsetting	10000000.0	10000000.0	Extremely upsetting	50000.0	100000.0	Extremely upsetting										500000.0	50000.0	Extremely upsetting	100000000.0	9000000.0	Extremely upsetting	8000000.0	2000000.0	Extremely upsetting							10000000.0	1000000.0	Extremely upsetting	1000000000.0	10000000.0	Extremely upsetting	10000000.0	1000000.0	Extremely upsetting
10000.0	500000.0	Extremely upsetting	500000.0	500000.0	Extremely upsetting	500000.0	1000000.0	Extremely upsetting				1000.0	5000.0	A little upsetting	10000.0	500000.0	Extremely upsetting																			5000.0	10000.0	Somewhat upsetting	5000.0	50000.0	Somewhat upsetting				50000.0	500000.0	Extremely upsetting	100000.0	500000.0
5.0	8.0	Not at all upsetting	46664234.0	7644456.0	Not at all upsetting	69.0	8.0	Extremely upsetting	7.0	7.0	Very upsetting	55.0	78.0	Extremely upsetting							6.0	6.0	Very upsetting	56.0	6.0	Very upsetting										7.0	7.0	Not at all upsetting	76446789.0	75335789.0	Somewhat upsetting	7.0	7.0	Not at all upsetting	864.0	74.0	Extremely upsetting
						100.0	0.0	Extremely upsetting	20.0	0.0	Very upsetting	1000.0	800.0	Very upsetting	10.0	5.0	A little upsetting	1000.0	900.0	Extremely upsetting	10000.0	9000.0	Extremely upsetting	5000.0	4000.0	Extremely upsetting	2000.0	1000.0	Extremely upsetting	20.0	10.0	Somewhat upsetting	5000.0	4000.0	Extremely upsetting	10000.0	9000.0	Extremely upsetting										8000.0	7000.0
						500.0	750.0	Very upsetting	100.0	150.0	A little upsetting							2000.0	3000.0	Extremely upsetting				3500.0	4500.0	Extremely upsetting	1500.0	1950.0	Extremely upsetting	1500.0	2000.0	Very upsetting	3000.0	4000.0	Extremely upsetting							1950.0	2000.0	Extremely upsetting
500000.0	500000.0	Extremely upsetting	1000000.0	1000000.0	Extremely upsetting	10000000.0	10000000.0	Extremely upsetting	0.0	0.0	Not at all upsetting				5000.0	5000.0	Very upsetting	1000000.0	1000000.0	Extremely upsetting				50000.0	100000.0	Extremely upsetting				1000.0	1000.0	Very upsetting	1000000.0	1000000.0	Extremely upsetting							50000.0	100000.0	Extremely upsetting	1000000.0	1000000.0	Extremely upsetting	1000000.0	1000000.0
20000.0	5000.0	Extremely upsetting	2000000.0	2000000.0	Extremely upsetting	1000.0	100.0	Extremely upsetting	100.0	100.0	Somewhat upsetting	250.0	50.0	Very upsetting				50000000.0	50000000.0	Extremely upsetting				20000000.0	20000000.0	Extremely upsetting							1000000.0	1000000.0	Extremely upsetting	1000000.0	1000000.0	Very upsetting										10000000.0	10000000.0
850.0	1500.0	Extremely upsetting	950.0	10.0	Extremely upsetting	500.0	1000.0	Extremely upsetting							500.0	1000.0	Extremely upsetting	950.0	12000.0	Extremely upsetting	100.0	500.0	Extremely upsetting				990.0	10000.0	Extremely upsetting	950.0	10.0	Extremely upsetting							990.0	1000.0	Extremely upsetting				900.0	500.0	Extremely upsetting	700000.0	1500.0
100000000.0	150000000.0	Extremely upsetting	30000000.0	0.0	Extremely upsetting	200000000.0	250000000.0	Extremely upsetting	100000.0	100000.0	A little upsetting	700000.0	800000.0	Very upsetting	0.0	0.0	Not at all upsetting										1000000000.0	1200000000.0	Extremely upsetting										5000000.0	5000000.0	Very upsetting	60000000.0	60000000.0	Very upsetting	1200000.0	1500000.0	Very upsetting
500000000000.0	500000000000.0	Extremely upsetting	25000000000.0	25000000000.0	Very upsetting										50000000.0	50000000.0	Very upsetting	10000000000.0	10000000000.0	Extremely upsetting							250000000000.0	250000000000.0	Extremely upsetting				300000000000.0	300000000000.0	Extremely upsetting	15000000000.0	15000000000.0	Extremely upsetting	100000000.0	100000000.0	A little upsetting	1000000000.0	1000000000.0	Very upsetting
			15000000000.0	150000000000.0	Extremely upsetting	15000000000.0	15000000000.0	Extremely upsetting	5000000.0	10000000.0	A little upsetting	500000000.0	500000000.0	Very upsetting							5000000000.0	5000000000.0	Very upsetting	1000000000.0	1000000000.0	Extremely upsetting				1000000000.0	1000000000.0	A little upsetting				10000000000.0	100000000000.0	Extremely upsetting							15000000000.0	150000.0	Very upsetting	300000000000.0	300000000000.0
30000.0	50000.0	Extremely upsetting	10000.0	20000.0	Extremely upsetting	20000.0	50000.0	Extremely upsetting	5000.0	10000.0	Somewhat upsetting	500.0	1000.0	Somewhat upsetting	1000.0	5000.0	Somewhat upsetting	20000.0	30000.0	Extremely upsetting				20000.0	30000.0	Extremely upsetting				30000.0	50000.0	Extremely upsetting	50000.0	80000.0	Extremely upsetting							30000.0	50000.0	Extremely upsetting
5000.0	5000.0	Extremely upsetting	3000.0	3000.0	Very upsetting	1000.0	1000.0	Extremely upsetting	300.0	300.0	Somewhat upsetting				500.0	500.0	Very upsetting	3000.0	3000.0	Extremely upsetting																			2000.0	2000.0	Extremely upsetting				5000.0	5000.0	Extremely upsetting	5000.0	5000.0
			10000.0	100.0	Extremely upsetting				100.0	5.0	Somewhat upsetting	100.0	5.0	Very upsetting	0.0	0.0	A little upsetting				6000.0	20.0	Very upsetting				25000.0	40.0	Extremely upsetting							1000.0	10.0	Somewhat upsetting				1000.0	5.0	Very upsetting	4000.0	25.0	Very upsetting	10000.0	35.0
			500000.0	100000.0	Extremely upsetting	50000.0	5000.0	Extremely upsetting	100.0	100.0	A little upsetting																50000.0	10000.0	Very upsetting										50000.0	10000.0	Somewhat upsetting	10000.0	5000.0	Very upsetting	30000.0	7500.0	Very upsetting	250000.0	100000.0
1000.0	1500.0	Extremely upsetting	500.0	200.0	Extremely upsetting	4000.0	5000.0	Extremely upsetting				300.0	150.0	Extremely upsetting	1000.0	1500.0	Extremely upsetting	1000.0	1200.0	Extremely upsetting	2000.0	2500.0	Extremely upsetting	1000.0	1500.0	Extremely upsetting				500.0	1000.0	Extremely upsetting				1500.0	2000.0	Extremely upsetting
			250.0	500.0	Very upsetting							1000.0	25.0	Very upsetting	0.0	0.0	Not at all upsetting				300.0	600.0	Somewhat upsetting				1000.0	2000.0	Extremely upsetting	200.0	400.0	A little upsetting	2000.0	4000.0	Extremely upsetting							500.0	1000.0	Somewhat upsetting	500.0	1000.0	Very upsetting
1000000.0	100000.0	Extremely upsetting	100000000.0	10000000.0	Extremely upsetting										20000.0	1000.0	A little upsetting	10000000.0	5000000.0	Extremely upsetting	100000.0	30000.0	Extremely upsetting	20000000.0	1000000.0	Extremely upsetting				500000.0	50000.0	Somewhat upsetting	1000000.0	500000.0	Extremely upsetting				200000.0	20000.0	Extremely upsetting	200000.0	20000.0	Very upsetting	50000000.0	10000000.0	Extremely upsetting
5000000.0	10000000.0	Extremely upsetting	500000000.0	1000000000.0	Extremely upsetting	1000000000.0	2000000000.0	Extremely upsetting	100000.0	200000.0	Very upsetting				100000000.0	200000000.0	Very upsetting				10000000.0	50000000.0	Extremely upsetting	50000000.0	100000000.0	Extremely upsetting										100000000.0	200000000.0	Very upsetting										100000000.0	500000000.0
100000000.0	0.0	Extremely upsetting	1000000000.0	0.0	Extremely upsetting				0.0	0.0	A little upsetting	0.0	0.0	Not at all upsetting	0.0	0.0	Somewhat upsetting										10000000000.0	10000000000.0	Extremely upsetting	0.0	0.0	Extremely upsetting							1000000000.0	0.0	Extremely upsetting				10000000000.0	0.0	Extremely upsetting
5.0	1.0	A little upsetting				30.0	5.0	Very upsetting	2.0	1.0	A little upsetting	1.0	5.0	A little upsetting	3.0	1.0	A little upsetting							1.0	1.0	A little upsetting	5.0	1.0	A little upsetting				4.0	5.0	A little upsetting	1.0	2.0	A little upsetting	2.0	2.0	A little upsetting
100.0	200.0	Extremely upsetting	100.0	100.0	Extremely upsetting				100.0	200.0	Extremely upsetting	200.0	200.0	Extremely upsetting	100.0	200.0	Extremely upsetting	100.0	200.0	Extremely upsetting							250.0	250.0	Very upsetting	100.0	200.0	Extremely upsetting				100.0	100.0	Extremely upsetting	200.0	200.0	Somewhat upsetting							100.0	200.0
1000.0	700.0	Extremely upsetting	1500.0	1500.0	Very upsetting	2000.0	2000.0	Very upsetting	0.0	0.0	A little upsetting				500.0	500.0	Somewhat upsetting				800.0	800.0	Somewhat upsetting	1000.0	1000.0	Very upsetting				500.0	500.0	Somewhat upsetting	1000.0	1000.0	Somewhat upsetting							1000.0	1000.0	Somewhat upsetting	1000.0	1000.0	A little upsetting
			101000.0	100000.0	Extremely upsetting	1e+35	1e+37	Extremely upsetting				100000.0	105000.0	Extremely upsetting				1500000.0	150000.0	Extremely upsetting													1000000.0	100000.0	Very upsetting	1500000.0	10000000.0	Extremely upsetting	100.0	100.0	Somewhat upsetting							1.5e+49	1.5000000000000001e+60
1000.0	10000.0	Extremely upsetting	100000.0	100000.0	Extremely upsetting	10000.0	10000.0	Extremely upsetting	10000.0	10000.0	Extremely upsetting	10000.0	1000.0	Extremely upsetting	10000.0	10000.0	Extremely upsetting	10000.0	10000.0	Extremely upsetting	10000.0	10000.0	Extremely upsetting	10000.0	10000.0	Extremely upsetting				10000.0	10000.0	Extremely upsetting																10000.0	10000.0
1000000000.0	0.0	Extremely upsetting	0.0	0.0	A little upsetting	0.0	0.0	Not at all upsetting	0.0	0.0	Very upsetting							1000000000.0	0.0	Extremely upsetting	0.0	0.0	Not at all upsetting	0.0	0.0	Not at all upsetting	1000000000.0	0.0	Extremely upsetting				1000000000.0	0.0	Extremely upsetting							0.0	0.0	Somewhat upsetting	0.0	0.0	A little upsetting	1000000000.0	0.0
2000000.0	5000.0	Somewhat upsetting	100000000.0	5000.0	Extremely upsetting	1000000000.0	5000.0	Extremely upsetting				1000000.0	5000.0	Extremely upsetting							500000.0	5000.0	Somewhat upsetting	100000.0	5000.0	Very upsetting							0.0	5000.0	Not at all upsetting	50000000.0	5000.0	Extremely upsetting	5000000.0	5000.0	Very upsetting	1000000.0	5000.0	Very upsetting
1000.0	1000.0	Very upsetting										2000.0	3000.0	Somewhat upsetting	10.0	10.0	Somewhat upsetting										10000.0	12000.0	Very upsetting				50000.0	60000.0	Extremely upsetting	5000.0	10000.0	Very upsetting	10000.0	15000.0	Very upsetting				10000.0	12000.0	Somewhat upsetting
10000000.0	10000000.0	Extremely upsetting				5000000.0	5000000.0	Extremely upsetting	0.0	0.0	Not at all upsetting	5000000.0	5000000.0	Extremely upsetting	0.0	0.0	Not at all upsetting				0.0	0.0	Not at all upsetting							10000000.0	10000000.0	Extremely upsetting	10000000.0	10000000.0	Extremely upsetting	0.0	0.0	Not at all upsetting							10000000.0	10000000.0	Extremely upsetting	10000000.0	10000000.0
100000000.0	100000000.0	Very upsetting	2000000000.0	20000000.0	Extremely upsetting				0.0	0.0	Not at all upsetting	1000000000.0	1000000000.0	Extremely upsetting							500000000.0	300000000.0	Very upsetting													800000000.0	500000000.0	Extremely upsetting	200000000.0	200000000.0	Very upsetting
						100000.0	500000.0	Extremely upsetting				20000.0	50000.0	Very upsetting	200.0	200.0	A little upsetting										500000.0	1000000.0	Extremely upsetting	50000.0	100000.0	Very upsetting										200000.0	250000.0	Somewhat upsetting				200000.0	350000.0
300000000.0	50000000.0	Extremely upsetting	10000000.0	30000000.0	Extremely upsetting	200000000.0	50000000.0	Extremely upsetting	0.0	0.0	Somewhat upsetting							50000000.0	50000000.0	Extremely upsetting	10000000.0	10000000.0	Extremely upsetting	30000000.0	50000000.0	Extremely upsetting							300000000.0	50000000.0	Extremely upsetting	5000000.0	5000000.0	Very upsetting	50000000.0	50000000.0	Extremely upsetting				200000000.0	50000000.0	Extremely upsetting
5000000.0	3000000.0	Extremely upsetting	5000000.0	3000000.0	Extremely upsetting	5000000.0	3000000.0	Extremely upsetting				5000000.0	3000000.0	Extremely upsetting	5000000.0	3000000.0	Extremely upsetting				5000000.0	3000000.0	Extremely upsetting	5000000.0	3000000.0	Extremely upsetting	5000000.0	3000000.0	Extremely upsetting	5000000.0	3000000.0	Extremely upsetting	5000000.0	3000000.0	Extremely upsetting				5000000.0	3000000.0	Extremely upsetting	5000000.0	3000000.0	Extremely upsetting	5000000.0	3000000.0	Extremely upsetting
			20000.0	30000.0	Very upsetting	50000.0	100000.0	Extremely upsetting	5000.0	10000.0	Somewhat upsetting				0.0	0.0	Not at all upsetting	20000.0	50000.0	Extremely upsetting	50000.0	100000.0	Extremely upsetting				200000.0	500000.0	Extremely upsetting				100000.0	500000.0	Extremely upsetting										200000.0	500000.0	Extremely upsetting	100000.0	200000.0
100000.0	100000.0		1000.0	1000.0	Extremely upsetting	100000.0	100000.0	Extremely upsetting				1000.0	1000.0	Extremely upsetting				100000.0	100000.0	Extremely upsetting	10000.0	10000.0	Extremely upsetting	10000.0	10000.0	Extremely upsetting													1000.0	1000.0	Extremely upsetting	1000.0	1000.0	Extremely upsetting	1000.0	1000.0
			10000.0	0.0	Extremely upsetting	1000.0	0.0	Extremely upsetting	10.0	0.0	Somewhat upsetting	100.0	0.0	Somewhat upsetting	0.0	0.0	Not at all upsetting	10000.0	0.0	Extremely upsetting							1000.0	0.0	Extremely upsetting	1000.0	0.0	Extremely upsetting	10000.0	0.0	Extremely upsetting													1000.0	0.0
			5000.0	500.0	Extremely upsetting				1000.0	200.0	Extremely upsetting	100000.0	2000.0	Extremely upsetting							1000000.0	10000.0	Extremely upsetting				100000.0	1000.0	Extremely upsetting				1000000.0	10000.0	Extremely upsetting				1000000.0	10000.0	Extremely upsetting
			100000.0	10000.0	Extremely upsetting	50000.0	500.0	Extremely upsetting				500.0	10.0	Very upsetting	500.0	50.0	Somewhat upsetting				0.0	500.0	Very upsetting	0.0	500.0	Very upsetting	200000.0	50000.0	Extremely upsetting				500000.0	50000.0	Extremely upsetting				10000.0	1000.0	Very upsetting	5000.0	100.0	Very upsetting	100000.0	50000.0	Extremely upsetting	200000.0	50000.0
5.0	5.0	Extremely upsetting	1000.0	1000.0	Extremely upsetting	500.0	500.0	Extremely upsetting							50.0	50.0	Extremely upsetting				500.0	500.0	Extremely upsetting	500.0	500.0	Extremely upsetting				50.0	50.0	Extremely upsetting	1000.0	1000.0	Extremely upsetting	500.0	500.0	Extremely upsetting	100.0	100.0	Extremely upsetting	40.0	40.0	Extremely upsetting				100.0	100.0
50000.0	60000.0	Extremely upsetting	600000.0	300000.0	Very upsetting	40000.0	40000.0	Extremely upsetting	5000.0	3000.0	Extremely upsetting				65000.0	65000.0	Extremely upsetting							55000.0	53800.0	Extremely upsetting				500000.0	55000.0	Extremely upsetting				45000.0	40000.0	Extremely upsetting				55000.0	20000.0	Extremely upsetting	250900.0	100000.0	Extremely upsetting	50000.0	20000.0
10000.0	10000.0	Extremely upsetting				10000.0	10000.0	Extremely upsetting				3000.0	3000.0	Very upsetting	4000.0	4000.0	Very upsetting	30000.0	30000.0	Extremely upsetting				10000.0	10000.0	Extremely upsetting	12000.0	12000.0	Extremely upsetting	10000.0	10000.0	Extremely upsetting				17000.0	17000.0	Extremely upsetting				7000.0	7000.0	Extremely upsetting	10000.0	10000.0	Extremely upsetting	15000.0	15000.0
9999.0	9999.0	Extremely upsetting							999.0	999.0	Somewhat upsetting				10999999.0	10999999.0	Extremely upsetting				99999.0	99999.0	Very upsetting																			100999999.0	100999999.0	Very upsetting				1000999999.0	1000999999.0
1500000.0	3000.0	Extremely upsetting	190000.0	10000.0	Extremely upsetting	1000.0	15000.0	Extremely upsetting	400.0	400.0	Somewhat upsetting	40.0	40.0	A little upsetting	40.0	100.0	Extremely upsetting	10000.0	150.0	Extremely upsetting																10000.0	100000.0	Extremely upsetting										1800.0	400.0
			100.0	0.0	Extremely upsetting							200.0	0.0	Extremely upsetting	50.0	0.0	Somewhat upsetting	200.0	0.0	Extremely upsetting				500.0	0.0	Extremely upsetting							500.0	0.0	Extremely upsetting				200.0	0.0	Very upsetting	200.0	0.0	Extremely upsetting				1000.0	0.0
10000.0	10000.0	Extremely upsetting	10000.0	10000.0	Extremely upsetting				100.0	100.0	Somewhat upsetting	1000.0	1000.0	Very upsetting																1000.0	1000.0	Very upsetting	10000.0	10000.0	Extremely upsetting	100000.0	100000.0	Extremely upsetting	10000.0	10000.0	Extremely upsetting	10000.0	10000.0	Extremely upsetting				10000.0	10000.0
1000.0	500.0	Extremely upsetting				10000.0	5000.0	Extremely upsetting	1000.0	500.0	Very upsetting				500.0	300.0	Very upsetting				10000.0	5000.0	Extremely upsetting				1000.0	500.0	Extremely upsetting	1000.0	500.0	Very upsetting				1000.0	500.0	Very upsetting				10000.0	5000.0	Extremely upsetting	20000.0	10000.0	Extremely upsetting
			1000.0	250.0	Extremely upsetting				50.0	5.0	A little upsetting	50.0	10.0	A little upsetting	250.0	50.0	Somewhat upsetting	1000.0	500.0	Extremely upsetting	1000.0	500.0	Extremely upsetting							300.0	100.0	Very upsetting	500.0	250.0	Very upsetting				500.0	250.0	Very upsetting	500.0	150.0	Very upsetting
130000000.0	130000000.0	Extremely upsetting	10000000.0	10000000.0	Extremely upsetting	1000000.0	1000000.0	Extremely upsetting	7000.0	7000.0	Very upsetting	2000.0	2000.0	Very upsetting				10000000.0	10000000.0	Extremely upsetting																10000000.0	10000000.0	Extremely upsetting										10000000.0	10000000.0
40.0	60.0	Extremely upsetting	60.0	80.0	Extremely upsetting	40.0	60.0	Extremely upsetting	40.0	60.0	Extremely upsetting	40.0	60.0	Extremely upsetting	20.0	20.0	A little upsetting	40.0	60.0	Extremely upsetting							60.0	80.0	Extremely upsetting	40.0	60.0	Very upsetting				20.0	40.0	Extremely upsetting
			1000000.0	1000000.0	Very upsetting	50000000.0	50000000.0	Extremely upsetting	0.0	0.0	Somewhat upsetting	50000.0	50000.0	Very upsetting				50000000.0	50000000.0	Very upsetting																50000000.0	50000000.0	Extremely upsetting										100000000.0	100000000.0
20000.0	20000.0	Extremely upsetting	500000.0	500000.0	Very upsetting	100000.0	100000.0	Extremely upsetting				1000.0	1000.0	Somewhat upsetting	5000.0	5000.0	Very upsetting				100000.0	100000.0	Extremely upsetting	1000.0	1000.0	Very upsetting	50000000.0	50000000.0	Extremely upsetting				1000000000.0	1000000000.0	Extremely upsetting				5000.0	5000.0	Extremely upsetting				100000.0	100000.0	Extremely upsetting
10000.0	8000.0	Not at all upsetting	5000.0	18000.0	Not at all upsetting	25000.0	45000.0	Not at all upsetting	200.0	600.0	Not at all upsetting	11000.0	19000.0	Not at all upsetting				45000.0	65000.0	Not at all upsetting				18000.0	26000.0	Not at all upsetting	200.0	900.0	Not at all upsetting				200.0	10000.0	Not at all upsetting				6000.0	15000.0	Not at all upsetting				12000.0	22000.0	Not at all upsetting
500.0	1000.0	Extremely upsetting	200.0	200.0	Somewhat upsetting	2000.0	2000.0	Extremely upsetting				1000.0	2000.0	Extremely upsetting	0.0	0.0	Not at all upsetting				100.0	100.0	A little upsetting	1000.0	1000.0	Extremely upsetting							500.0	1000.0	Extremely upsetting				100.0	100.0	Somewhat upsetting	100.0	100.0	A little upsetting	500.0	500.0	Extremely upsetting	200.0	200.0
32.0	54.0	A little upsetting	43.0	25.0	A little upsetting	38.0	17.0	A little upsetting	54.0	54.0	A little upsetting	37.0	42.0	A little upsetting					53.0	A little upsetting				64.0	54.0	Very upsetting	46.0	75.0	A little upsetting	35.0	32.0	A little upsetting	32.0	42.0	A little upsetting													57.0	64.0
1000000000.0	100.0	Extremely upsetting	1000000000.0	200.0	Extremely upsetting	100000000000000.0	100.0	Extremely upsetting	0.0	0.0	Somewhat upsetting	1000000000.0	100000.0	Extremely upsetting	2000000.0	10.0	Extremely upsetting				50.0	20.0	Extremely upsetting				2000000.0	50.0	Extremely upsetting	3000.0	1000.0	Somewhat upsetting										50000.0	10000.0	Extremely upsetting	200.0	10.0	Extremely upsetting
			100.0	100.0	Very upsetting							10000.0	10000.0	Very upsetting	0.0	0.0	Not at all upsetting							100.0	100.0	Somewhat upsetting				10000.0	10000.0	Very upsetting	1000000.0	1000000.0	Extremely upsetting	10000.0	10000.0	Very upsetting	10000.0	10000.0	Extremely upsetting	100.0	100.0	Somewhat upsetting	100000.0	10000.0	Extremely upsetting
			1000000000.0	10000000.0	Extremely upsetting	1000000000.0	10000000.0	Extremely upsetting				500000000.0	10000000.0	Very upsetting				100000000.0	3000000.0	Very upsetting				10000000.0	1000000.0	A little upsetting	1000000000.0	500000000.0	Very upsetting				3000000000.0	50000000.0	Extremely upsetting				1000000000.0	10000000.0	Extremely upsetting	500000000.0	3000000.0	Very upsetting
100000.0	100000.0	Extremely upsetting							1000.0	0.0	Extremely upsetting				1000.0	1000.0	Somewhat upsetting	1000000.0	0.0	Extremely upsetting	1000000.0	0.0	Extremely upsetting				1000000.0	1000000.0	Extremely upsetting	1000000.0	0.0	Extremely upsetting	1000000.0	0.0	Extremely upsetting	1000000.0	0.0	Extremely upsetting
200000000.0	300000000.0	Extremely upsetting	20000000.0	25000000.0	Extremely upsetting	10000000.0	10000000.0	Extremely upsetting	0.0	0.0	A little upsetting	5000000.0	5000000.0	Very upsetting	5000000.0	5000000.0	Very upsetting	5000000.0	5000000.0	Extremely upsetting				12000000.0	12000000.0	Extremely upsetting										10000000.0	20000000.0	Very upsetting				15000000.0	15000000.0	Extremely upsetting				300000000.0	400000000.0
3000.0	3000.0	Extremely upsetting							3000.0	3200.0	Very upsetting				300.0	300.0	A little upsetting				400.0	500.0	Very upsetting	600.0	150.0	Very upsetting	200.0	150.0	Very upsetting	5000.0	500.0	Very upsetting							500.0	200.0	Somewhat upsetting
90000000000.0	90000000000.0	Extremely upsetting		1000000.0	Extremely upsetting	40000000.0	5000000.0	Very upsetting	800000.0	9000000.0	Very upsetting	500000.0	500000.0	Somewhat upsetting							6000000.0	7000000.0	Somewhat upsetting				6000000000.0	7000000000.0	Extremely upsetting	1000000.0	2000000.0	Very upsetting	50000000.0	6000000000.0	Very upsetting							500000.0	6000000.0	Very upsetting	500000000.0	70000000.0	Extremely upsetting	90000000000.0	900000000000.0
100.0	50.0	Extremely upsetting	1000.0	100.0	Extremely upsetting				1000.0	100.0	Very upsetting	500.0	50.0	Very upsetting				20000.0	2000.0	Extremely upsetting				20000.0	2000.0	Extremely upsetting	3000.0	300.0	Extremely upsetting				20000.0	200.0	Extremely upsetting	20000.0	2000.0	Extremely upsetting	1000.0	200.0	Extremely upsetting	10000.0	1000.0	Extremely upsetting
50.0	50.0	Extremely upsetting	2000.0	2000.0	Extremely upsetting										30.0	30.0	Very upsetting				2000.0	2000.0	Extremely upsetting	1000.0	1000.0	Extremely upsetting	2000.0	2000.0	Extremely upsetting																2000.0	2000.0	Extremely upsetting	5000.0	5000.0
			1000.0	1000.0	Extremely upsetting	5000.0	10000.0	Extremely upsetting	200.0	250.0	Very upsetting				700.0	700.0	Very upsetting	1000.0	1000.0	Extremely upsetting	300.0	300.0	Very upsetting										5000.0	5000.0	Extremely upsetting	500.0	500.0	Extremely upsetting	500.0	500.0	Very upsetting	200.0	200.0	Very upsetting
10000.0	1000.0	Extremely upsetting	100.0	100.0	Extremely upsetting				50.0	50.0	Extremely upsetting				1000.0	100.0	Extremely upsetting	10000.0	1000.0	Extremely upsetting							10000.0	1000.0	Extremely upsetting	1000.0	100.0	Extremely upsetting	10000.0	1000.0	Extremely upsetting	1000.0	100.0	Extremely upsetting				1000.0	100.0	Extremely upsetting
10.0	2000000.0	Extremely upsetting	100.0	1000000.0	Extremely upsetting	50.0	1000000.0	Extremely upsetting	2.0	10000.0	Somewhat upsetting	10.0	1000.0	Extremely upsetting							100.0	1000000.0	Extremely upsetting	20.0	10000000.0	Extremely upsetting	100.0	1000000.0	Extremely upsetting				100.0	1000000.0	Extremely upsetting				10.0	5000.0	Somewhat upsetting	50.0	500000.0	Extremely upsetting
500.0	200.0	Extremely upsetting										100.0	0.0	Very upsetting	500.0	0.0	Extremely upsetting	1000.0	0.0	Extremely upsetting	500.0	0.0	Extremely upsetting							300.0	0.0	Extremely upsetting				500.0	0.0	Extremely upsetting	600.0	0.0	Extremely upsetting	300.0	0.0	Extremely upsetting
			230000.0	240000.0	Extremely upsetting	20000.0	10000.0	Extremely upsetting	0.0	0.0	Not at all upsetting	8000.0	9000.0	Very upsetting										73000.0	77000.0	Extremely upsetting	24000.0	37000.0	Extremely upsetting	0.0	0.0	Not at all upsetting													88000.0	96000.0	Extremely upsetting	50000.0	55000.0
1000.0	200.0	Extremely upsetting	3000.0	1000.0	Extremely upsetting	5000.0	1000.0	Extremely upsetting							1000.0	200.0	Extremely upsetting				5000.0	1000.0	Extremely upsetting	5000.0	1000.0	Extremely upsetting	5000.0	1500.0	Extremely upsetting										1000.0	200.0	Very upsetting	3000.0	1000.0	Extremely upsetting	3000.0	1000.0	Extremely upsetting
150.0	300.0	Very upsetting	150.0	300.0	Very upsetting	150.0	200.0	Very upsetting	100.0	200.0	A little upsetting	100.0	200.0	Very upsetting	150.0	300.0	Very upsetting				250.0	500.0	Very upsetting	150.0	300.0	Very upsetting	250.0	500.0	Very upsetting							150.0	300.0	Very upsetting				150.0	300.0	Very upsetting				200.0	300.0
100000.0	0.0	Extremely upsetting							10000.0	1000.0	Extremely upsetting	100000.0	0.0	Extremely upsetting	10000.0	1000.0	Extremely upsetting	100000.0	1000.0	Extremely upsetting				200000.0	2000.0	Extremely upsetting	100000.0	500.0	Extremely upsetting	100000.0	10000.0	Extremely upsetting							100000.0	1000.0	Extremely upsetting	100000.0	1000.0	Extremely upsetting	100000.0	1000.0	Extremely upsetting
100.0	100.0	Extremely upsetting	100.0	50.0	Extremely upsetting	100.0	100.0	Extremely upsetting							100.0	50.0	Extremely upsetting				100.0	50.0	Extremely upsetting				100.0	50.0	Extremely upsetting	0.0	0.0	Somewhat upsetting	100.0	100.0	Extremely upsetting	100.0	100.0	Extremely upsetting										100.0	100.0
100.0	200.0	Extremely upsetting				500.0	1000.0	Extremely upsetting				100.0	200.0	Extremely upsetting				1000.0	3000.0	Extremely upsetting	1000.0	5000.0	Extremely upsetting	1000.0	2000.0	Extremely upsetting				50.0	200.0	Very upsetting													100.0	200.0	Very upsetting	100.0	500.0
10000000.0	1000000.0	Somewhat upsetting				2000000.0	1000000.0	Very upsetting				1000000.0	1000000.0	Very upsetting	2000000.0	1000000.0	Somewhat upsetting							1000000.0	1000000.0	Very upsetting													1000000.0	1000000.0	Very upsetting				1000000.0	10000000.0	Very upsetting	1000000.0	1000000.0
			100000.0	10000.0	Extremely upsetting	1000000.0	10.0	Extremely upsetting	0.0	0.0	Not at all upsetting	5000.0	5000.0	Somewhat upsetting				500000.0	500000.0	Extremely upsetting							100000.0	100000.0	Extremely upsetting										10000.0	10000.0	Very upsetting	1000.0	0.0	Very upsetting	100000.0	1000.0	Extremely upsetting	100000.0	100000.0
			10000.0	50.0	A little upsetting	100.0	20.0	A little upsetting	200.0	20.0	Very upsetting	500.0	50.0	Very upsetting	100.0	20.0	A little upsetting													200.0	20.0	Very upsetting	1000.0	50.0	Very upsetting				200.0	20.0	Not at all upsetting	200.0	50.0	Very upsetting
			20000000.0	40000000.0	Extremely upsetting	1000000000.0	5000000000.0	Extremely upsetting	1000000.0	5000000.0	Very upsetting	5000000.0	10000000.0	Somewhat upsetting										500000.0	1000000.0	A little upsetting				10000000.0	20000000.0	Very upsetting	10000000.0	20000000.0	Very upsetting										30000000.0	50000000.0	Very upsetting
1000.0	2000.0	Extremely upsetting													50.0	100.0	Somewhat upsetting				1000.0	5000.0	Extremely upsetting	1000.0	5000.0	Very upsetting				100.0	200.0	Very upsetting	2000.0	5000.0	Extremely upsetting	1000.0	2000.0	Extremely upsetting							1000.0	5000.0	Very upsetting	5000.0	10000.0
200000000.0	200000.0	Extremely upsetting	1000000.0	500000.0	Very upsetting				200000.0	100000.0	Somewhat upsetting							10000000.0	50000.0	Extremely upsetting							20000000.0	500000.0	Extremely upsetting				500000000.0	50000.0	Extremely upsetting	15000000.0	50000.0	Extremely upsetting	1000000.0	100000.0	Very upsetting	5000000.0	50000.0	Very upsetting	20000000.0	100000.0	Extremely upsetting	1000000000.0	50000.0
1000000000.0	1000000000.0	Extremely upsetting	100000000.0	100000000.0	Extremely upsetting				1000000.0	1000000.0	Very upsetting	10000000.0	10000000.0	Extremely upsetting	0.0	0.0	Not at all upsetting							100000000.0	100000000.0	Extremely upsetting	1000000000.0	1000000000.0	Extremely upsetting	1000000000.0	1000000000.0	Extremely upsetting	1000000000.0	1000000000.0	Extremely upsetting	100000000.0	100000000.0	Extremely upsetting	100000000.0	100000000.0	Extremely upsetting	100000000.0	100000000.0	Extremely upsetting
			10000.0	10000.0	Extremely upsetting				5000.0	5000.0	Somewhat upsetting	5000.0	25000.0	Somewhat upsetting	1000.0	1000.0	Very upsetting				500000.0	1000000.0	Extremely upsetting							10000.0	90000.0	Somewhat upsetting				50000.0	100000.0	Extremely upsetting	50000.0	500000.0	Extremely upsetting				9000.0	100000.0	Very upsetting	20000.0	100000.0
			10000.0	5000.0	Extremely upsetting	25000.0	5000.0	Extremely upsetting	500.0	50.0	Very upsetting	5000.0	2000.0	Very upsetting				10000.0	1000.0	Extremely upsetting				30000.0	5000.0	Extremely upsetting	5000.0	500.0	Extremely upsetting	500.0	50.0	Very upsetting	10000.0	3000.0	Extremely upsetting				2000.0	300.0	Extremely upsetting
			200.0	250.0	Extremely upsetting	200.0	400.0	Extremely upsetting	0.0	0.0	A little upsetting	300.0	400.0	Very upsetting	100.0	200.0	Very upsetting				200.0	300.0	Extremely upsetting	200.0	300.0	Extremely upsetting				0.0	0.0	Somewhat upsetting
1000.0	1000.0	Extremely upsetting	2000.0	2000.0	Extremely upsetting	2000.0	2000.0	Extremely upsetting	1000.0	500.0	Very upsetting	500.0	1000.0	Very upsetting	1000.0	1000.0	Very upsetting				2000.0	2000.0	Extremely upsetting							1000.0	1500.0	Very upsetting				2000.0	2000.0	Extremely upsetting	2000.0	2000.0	Very upsetting							1000.0	1500.0
100000.0	50000.0	Extremely upsetting							100.0	200.0	Somewhat upsetting							100000.0	100000.0	Extremely upsetting													150000.0	500000.0	Extremely upsetting				15000.0	15000.0	Extremely upsetting	1000.0	2000.0	Very upsetting
10000.0	10000.0	Extremely upsetting	10000.0	20000.0	Extremely upsetting				200.0	300.0	Somewhat upsetting	8000.0	12000.0	Extremely upsetting	5000.0	1000.0	Extremely upsetting	10000.0	20000.0	Extremely upsetting				10000.0	20000.0	Extremely upsetting				500.0	1000.0	Very upsetting				10000.0	20000.0	Extremely upsetting				2000.0	3000.0	Extremely upsetting				20000.0	40000.0
10000.0	20000.0	Extremely upsetting	5000.0	10000.0	Extremely upsetting	500000.0	1000000.0	Extremely upsetting				500.0	1000.0	Very upsetting							5000.0	10000.0	Extremely upsetting				5000.0	10000.0	Extremely upsetting				50000.0	100000.0	Extremely upsetting	1000.0	2000.0	Extremely upsetting	1000.0	2000.0	Very upsetting
500.0	1000.0	Somewhat upsetting	500.0	1000.0	Very upsetting	1000.0	1000.0	Very upsetting				500.0	1000.0	Very upsetting	0.0	0.0	Not at all upsetting	500.0	1000.0	Very upsetting							800.0	1000.0	Very upsetting				800.0	1000.0	Very upsetting							0.0	0.0	Not at all upsetting	500.0	1000.0	Very upsetting
1000.0	2000.0	Extremely upsetting	5000000.0	1000000.0	Extremely upsetting	5000000.0	5000000.0	Extremely upsetting				50000.0	50000.0	Somewhat upsetting	5000.0	5000.0	Extremely upsetting	1000000.0	500000.0	Extremely upsetting	500.0	500.0	A little upsetting										2000000.0	2000000.0	Extremely upsetting	10000.0	10000.0	Very upsetting	1000.0	5000.0	Very upsetting							5000000.0	2000000.0
12000.0	500.0	Very upsetting	10000.0	1000.0	Very upsetting	100.0	100.0	Very upsetting	100.0	10.0	A little upsetting	0.0	0.0	Not at all upsetting	1000.0	100.0	Somewhat upsetting	10000.0	1000.0	Very upsetting							1000.0	100.0	Very upsetting										5000.0	500.0	Very upsetting	500.0	50.0	Very upsetting
1000.0	1000.0	Extremely upsetting	10000.0	100.0	Very upsetting	500.0	400.0	Very upsetting				1000.0	1000.0	Very upsetting				1000.0	500.0	Somewhat upsetting	5000.0	100.0	Very upsetting																						5000.0	1000.0	Very upsetting	5000.0	100.0
			100.0	150.0	A little upsetting	50.0	50.0	Somewhat upsetting	55.0	40.0	Not at all upsetting				65.0	60.0	Somewhat upsetting				80.0	80.0	Somewhat upsetting	45.0	45.0	A little upsetting										10.0	55.0	A little upsetting				85.0	85.0	Somewhat upsetting	150.0	150.0	Somewhat upsetting	10.0	15.0
			50000.0	50000.0	Extremely upsetting	500000000.0	500000000.0	Extremely upsetting	0.0	0.0	Not at all upsetting										100000000.0	500000000.0	Extremely upsetting	460000000.0	500000000.0	Extremely upsetting	500000000.0	500000000.0	Extremely upsetting				800000000000.0	900000000000.0	Extremely upsetting	700000000.0	700000000.0	Extremely upsetting	700000000.0	900000000.0	Extremely upsetting	600000.0	600000.0	Extremely upsetting	900000000.0	900000000.0	Extremely upsetting	500000000.0	500000000.0
1000.0	10000.0	Extremely upsetting	250000.0	500000.0	Extremely upsetting	250000.0	500000.0	Extremely upsetting	500.0	5000.0	Extremely upsetting				200000.0	500000.0	Extremely upsetting							300000.0	500000.0	Extremely upsetting										250000.0	500000.0	Extremely upsetting	280000.0	500000.0	Extremely upsetting							300000.0	500000.0
						10000.0	1000.0	Extremely upsetting				100000.0	5000.0	Very upsetting	90000.0	500.0	Very upsetting	6000.0	1000.0	Extremely upsetting	50000.0	1000.0	Extremely upsetting	9000.0	600000.0	Somewhat upsetting										90000.0	5000.0	Extremely upsetting				1000.0	10.0	Somewhat upsetting				10000.0	2000.0
1000000.0	2000000.0	Extremely upsetting	5000000.0	5000000.0	Extremely upsetting							500000.0	700000.0	Very upsetting				5000000.0	5000000.0	Extremely upsetting	8000000.0	8000000.0	Extremely upsetting				3000000.0	3000000.0	Very upsetting	1000000.0	1000000.0	Extremely upsetting	10000000.0	10000000.0	Extremely upsetting				500000.0	500000.0	Very upsetting	1000000.0	1000000.0	Very upsetting	1000000.0	1000000.0	Very upsetting
			5000000.0	0.0	Extremely upsetting	1000000.0	0.0	Extremely upsetting	100.0	0.0	Somewhat upsetting	500.0	0.0	Very upsetting	500.0	0.0	Extremely upsetting	5000000.0	0.0	Extremely upsetting	100000.0	0.0	Extremely upsetting										1000000.0	0.0	Extremely upsetting	100000.0	0.0	Somewhat upsetting							1000000.0	0.0	Extremely upsetting	10000000.0	0.0
10000.0	10000.0	Extremely upsetting	50000.0	2000.0	Extremely upsetting							5000.0	1000.0	Very upsetting	5000.0	2000.0	Very upsetting	100000.0	60000.0	Extremely upsetting				10000.0	2000.0	Extremely upsetting													10000.0	10000.0	Extremely upsetting	5000.0	3000.0	Very upsetting				1000000.0	50000.0
1000000.0	2000000.0	Extremely upsetting	1000000.0	1000000.0	Extremely upsetting	1000000.0	1250000.0	Extremely upsetting	100000.0	100000.0	Very upsetting	600000.0	600000.0	Very upsetting				1000000.0	1250000.0	Extremely upsetting	500000.0	1000000.0	Extremely upsetting				800000.0	1000000.0	Extremely upsetting							2000000.0	2500000.0	Extremely upsetting							1000000.0	1500000.0	Extremely upsetting	2000000.0	2500000.0
			10000.0	0.0	Extremely upsetting	1000.0	0.0	Extremely upsetting	1000.0	0.0	Extremely upsetting				100.0	0.0	Somewhat upsetting	10000.0	0.0	Extremely upsetting							1000000.0	0.0	Extremely upsetting	1000.0	0.0	Extremely upsetting	10000.0	0.0	Extremely upsetting
1000000.0	1000000.0	Very upsetting	100000.0	100000.0	Very upsetting	100000.0	100000.0	Extremely upsetting	1000.0	1000.0	Somewhat upsetting	1000.0	1000.0	A little upsetting							10000.0	10000.0	Very upsetting				10000000.0	10000000.0	Extremely upsetting	10000.0	10000.0	Somewhat upsetting	1000000000.0	1000000000.0	Extremely upsetting	100000.0	100000.0	Very upsetting							1000000.0	1000000.0	Very upsetting
10000.0	10000.0	Extremely upsetting	200000.0	20000.0	Extremely upsetting	500000.0	500000.0	Extremely upsetting							0.0	0.0	A little upsetting							20000.0	20000.0	Very upsetting	500000.0	500000.0	Extremely upsetting										200000.0	200000.0	Extremely upsetting	100000.0	100000.0	Extremely upsetting	500000.0	500000.0	Extremely upsetting	100000.0	100000.0
			100.0	10.0	Extremely upsetting	2000.0	50.0	Extremely upsetting	0.0	0.0	Somewhat upsetting	50.0	7.0	Extremely upsetting	350.0	50.0	Extremely upsetting				250.0	20.0	Extremely upsetting				310.0	29.0	Extremely upsetting	50.0	5.0	Extremely upsetting				220.0	30.0	Extremely upsetting
50000000000.0	60000000000.0	Extremely upsetting				100.0	10.0	Extremely upsetting							0.0	0.0	Not at all upsetting	100.0	1e+37	Extremely upsetting	100000.0	100000.0	A little upsetting	1500000.0	2500000.0	Somewhat upsetting	10000000.0	30000000.0	Extremely upsetting	200000.0	200000.0	Very upsetting
			5000.0	5000.0	Extremely upsetting				1000.0	1000.0	A little upsetting	2500.0	2500.0	Very upsetting										100000.0	100000.0	Extremely upsetting				10000.0	10000.0	Very upsetting	1000000.0	1000000.0	Extremely upsetting				5000.0	5000.0	Extremely upsetting	3000.0	3000.0	Very upsetting	10000.0	10000.0	Very upsetting	100000.0	100000.0
10000.0	10000.0	Extremely upsetting	50000.0	50000.0	Extremely upsetting	50000.0	60000.0	Extremely upsetting	0.0	0.0	Not at all upsetting	1000.0	2000.0	Extremely upsetting	1000.0	1000.0	Extremely upsetting	50000.0	30000.0	Extremely upsetting	2000.0	5000.0	Extremely upsetting				50000.0	50000.0	Extremely upsetting				4000.0	2000.0	Extremely upsetting	5000.0	5000.0	Extremely upsetting
10000000.0	100000000.0	Very upsetting	3000000.0	40000000.0	Extremely upsetting	1000000.0	10000000.0	Extremely upsetting	4000.0	50000.0	Extremely upsetting	500.0	1000.0	Extremely upsetting										10000.0	100000.0	Extremely upsetting	700000000.0	5000000000.0	Extremely upsetting	12400.0	215000.0	Very upsetting							10000000.0	100000000.0	Very upsetting				10000.0	5000000.0	Very upsetting	200000.0	3000000.0
1000.0	100.0	Extremely upsetting	200.0	20.0	Very upsetting				20.0	1.0	Somewhat upsetting	500.0	10.0	Very upsetting				358.0	30.0	Extremely upsetting	4000.0	200.0	Extremely upsetting													3000.0	35.0	Extremely upsetting	100.0	10.0	Somewhat upsetting	400.0	23.0	Very upsetting	600.0	20.0	Somewhat upsetting
500.0	500.0	Extremely upsetting	1000.0	0.0	Extremely upsetting	2000.0	0.0	Extremely upsetting	1.0	1.0	A little upsetting				2.0	0.0	A little upsetting	1000.0	0.0	Extremely upsetting				1000.0	0.0	Extremely upsetting	20000.0	0.0	Extremely upsetting	300.0	0.0	Very upsetting										500.0	0.0	Very upsetting				1000.0	0.0
			2000.0	100000.0	Extremely upsetting				0.0	20000.0	Extremely upsetting	400.0	60000.0	Very upsetting	199.0	10000.0	Somewhat upsetting																5000.0	100000.0	Very upsetting				1500.0	100000.0	Extremely upsetting				1000.0	1000.0	Very upsetting	500.0	100000.0
0.0	0.0	Not at all upsetting	1e+46	1e+40	Extremely upsetting	1e+31	1e+31	Extremely upsetting	10000000.0	1000000.0	Very upsetting	1000.0	1000.0	Extremely upsetting	1000.0	10000.0	Extremely upsetting							1e+30	1e+32	Extremely upsetting	1e+28	1e+22	Extremely upsetting				1e+18	1e+22	Extremely upsetting				1000000.0	1000000.0	Extremely upsetting				1e+22	1e+19	Extremely upsetting	1e+23	100000000000.0
100000.0	0.0	Extremely upsetting	95000.0	0.0	Extremely upsetting	50000.0	200.0	Extremely upsetting				0.0	0.0	Not at all upsetting													100000.0	0.0	Extremely upsetting	0.0	0.0	A little upsetting	95000.0	0.0	Extremely upsetting	45000.0	0.0	Somewhat upsetting	30000.0	0.0	Very upsetting							100000.0	0.0
1000.0	1000.0	Extremely upsetting	100.0	1000.0	Extremely upsetting	2500.0	2500.0	Extremely upsetting	100.0	100.0	Very upsetting				500.0	1000.0	Very upsetting				1500.0	1500.0	Extremely upsetting	1000.0	1000.0	Extremely upsetting							2000.0	2000.0	Extremely upsetting	1000.0	1000.0	Very upsetting				1000.0	1000.0	Very upsetting
1000.0	1000.0	Extremely upsetting				300000.0	300000.0	Extremely upsetting	1000000.0	100000.0	Extremely upsetting	1000.0	1000.0	Very upsetting	1000.0	1000.0	Extremely upsetting	500000.0	500000.0	Extremely upsetting	10000.0	10000.0	Extremely upsetting	3000.0	3000.0	Extremely upsetting										25000.0	25000.0	Extremely upsetting	10000.0	10000.0	Extremely upsetting				100000.0	100000.0	Extremely upsetting	1000000.0	1000000.0
			500.0	1000.0	Extremely upsetting				50.0	100.0	Somewhat upsetting				100.0	200.0	Very upsetting				1000.0	1500.0	Extremely upsetting							200.0	500.0	Very upsetting	1000.0	1500.0	Extremely upsetting	1500.0	1500.0	Extremely upsetting				1000.0	1500.0	Extremely upsetting
2.0	3.0	Extremely upsetting	5.0	6.0	Extremely upsetting	35.0	30.0	Extremely upsetting	2.0	3.0	Extremely upsetting	60.0	40.0	Extremely upsetting	32.0	20.0	Extremely upsetting										2000.0	2500.0	Extremely upsetting	6.0	4.0	Extremely upsetting	90.0	50.0	Extremely upsetting				10.0	11.0	Extremely upsetting				56000.0	57000.0	Extremely upsetting
						0.0	0.0	Extremely upsetting	0.0	0.0	Not at all upsetting	0.0	0.0	Extremely upsetting	5000.0	10000.0	Extremely upsetting	10000.0	0.0	Extremely upsetting	100000.0	0.0	Extremely upsetting				5000000.0	10000000.0	Extremely upsetting	0.0	0.0	Extremely upsetting	20000.0	0.0	Extremely upsetting							100000.0	0.0	Extremely upsetting
			800000.0	500000.0	Extremely upsetting	900000.0	0.0	Extremely upsetting	0.0	0.0	Not at all upsetting				500000.0	300000.0	Very upsetting				900000.0	0.0	Extremely upsetting	500000.0	0.0	Extremely upsetting										900000.0	0.0	Extremely upsetting				900000.0	0.0	Extremely upsetting				500000.0	0.0
6000.0	4000.0	Extremely upsetting	6000.0	6000.0	Extremely upsetting	6000.0	6000.0	Extremely upsetting	3000.0	3000.0	Somewhat upsetting	1000.0	1000.0	Somewhat upsetting	0.0	0.0	Not at all upsetting	6000.0	6000.0	Extremely upsetting							10000.0	10000.0	Extremely upsetting										3000.0	3000.0	Very upsetting	2000.0	2000.0	Very upsetting
500.0	1000.0	Extremely upsetting	2000.0	2000.0	Extremely upsetting	1000.0	1000.0	Extremely upsetting	200.0	100.0	Very upsetting	500.0	500.0	Somewhat upsetting	500.0	200.0	Very upsetting				2000.0	2000.0	Extremely upsetting																						200.0	200.0	Very upsetting	1000.0	1000.0
			100000000.0	10000000.0	Extremely upsetting	100000.0	200000.0	Extremely upsetting	10000.0	10000.0	Very upsetting				10000000.0	1000000.0	Very upsetting							100000.0	100000.0	Very upsetting	100000000.0	5000000.0	Extremely upsetting	100000000.0	10000000.0	Extremely upsetting	100000000.0	10000000.0	Extremely upsetting										100000000.0	100000000.0	Extremely upsetting	1000.0	1000.0
			100000.0	100000.0	Extremely upsetting				5000.0	5000.0	A little upsetting				100000.0	100000.0	Somewhat upsetting	100000.0	100000.0	Extremely upsetting	100000.0	100000.0	Extremely upsetting				500000.0	500000.0	Extremely upsetting	50000.0	50000.0	Very upsetting	500000.0	500000.0	Extremely upsetting	100000.0	100000.0	Extremely upsetting
5000.0	10000.0	Extremely upsetting							0.0	0.0	A little upsetting							10000.0	20000.0	Extremely upsetting	1000.0	1000.0	Very upsetting	2000.0	2000.0	Extremely upsetting				20000.0	50000.0	Extremely upsetting																3000.0	3000.0
			20000.0	10000.0	Extremely upsetting	20000.0	10000.0	Extremely upsetting				20000.0	10000.0	Very upsetting							20000.0	10000.0	Extremely upsetting	0.0	0.0	Somewhat upsetting	20000.0	10000.0	Extremely upsetting				20000.0	10000.0	Extremely upsetting	20000.0	10000.0	Extremely upsetting	20000.0	10000.0	Extremely upsetting				20000.0	10000.0	Extremely upsetting
0.0	20.0	Very upsetting	1000.0	10000.0	Extremely upsetting				0.0	0.0	Not at all upsetting				20.0	10.0	Very upsetting	500.0	1000.0	Extremely upsetting	1000.0	10000.0	Extremely upsetting	500.0	1000.0	Extremely upsetting	100.0	200.0	Extremely upsetting	50.0	100.0	Somewhat upsetting				100.0	500.0	Extremely upsetting	50.0	70.0	Extremely upsetting				100.0	500.0	Very upsetting
4000.0	6000.0	Extremely upsetting	1000.0	2000.0	Extremely upsetting	1000.0	2000.0	Very upsetting	10.0	10.0	Somewhat upsetting	2000.0	3000.0	Very upsetting	1000.0	2000.0	Very upsetting	1000.0	2000.0	Extremely upsetting										500.0	1000.0	Somewhat upsetting	20000.0	30000.0	Extremely upsetting							1000.0	2000.0	Very upsetting				5000.0	5000.0
5000000.0	5000000.0	Extremely upsetting	5000000.0	5000000.0	Extremely upsetting	1000000.0	10000.0	Extremely upsetting	100000.0	100000.0	Very upsetting	10000.0	10000.0	Extremely upsetting	10000.0	10000.0	Very upsetting							1000000.0	1000000.0	Extremely upsetting	100000.0	100000.0	Extremely upsetting	50000.0	50000.0	Very upsetting	10000000.0	10000000.0	Extremely upsetting	1000000.0	1000000.0	Extremely upsetting	1000000.0	1000000.0	Extremely upsetting	50000.0	50000.0	Extremely upsetting
1000000.0	1000000.0	Extremely upsetting	1000000.0	1000000.0	Extremely upsetting							500000.0	500000.0	Extremely upsetting	5000.0	5000.0	Somewhat upsetting							1000000.0	1000000.0	Extremely upsetting	1000000.0	1000000.0	Extremely upsetting							500000.0	500000.0	Extremely upsetting	500000.0	500000.0	Extremely upsetting	500000.0	500000.0	Extremely upsetting	1000000.0	1000000.0	Extremely upsetting	1000000.0	1000000.0
100000.0	100000.0	Extremely upsetting	20000.0	20000.0	Extremely upsetting	100000.0	100000.0	Extremely upsetting	10000.0	10000.0	Very upsetting	100000.0	100000.0	Very upsetting	10000.0	10000.0	Somewhat upsetting																100000.0	100000.0	Extremely upsetting							10000.0	10000.0	Very upsetting	100000.0	100000.0	Extremely upsetting
			1000000.0	500000.0	Extremely upsetting				1000.0	1000.0	Very upsetting				10000000.0	10000000.0	Extremely upsetting	10000000.0	10000000.0	Extremely upsetting				5000000.0	10000000.0	Extremely upsetting				10000000.0	10000000.0	Extremely upsetting	10000000.0	10000000.0	Extremely upsetting				10000000.0	10000000.0	Extremely upsetting				10000000.0	10000000.0	Extremely upsetting	5000000.0	10000000.0
			5000000.0	10000.0	Extremely upsetting	1000000.0	10000.0	Extremely upsetting	1000.0	200.0	Very upsetting	10000.0	4000.0	Extremely upsetting	50000.0	4000.0	Extremely upsetting	100000.0	10000.0	Extremely upsetting				10000.0	1000.0	Extremely upsetting				10000.0	500.0	Very upsetting	200000.0	10000.0	Extremely upsetting										1000000.0	10000.0	Extremely upsetting	1000000.0	10000.0
1000.0	100.0	Extremely upsetting	5000.0	1000.0	Extremely upsetting										1000.0	50.0	Extremely upsetting				1500.0	100.0	Somewhat upsetting				10000.0	5000.0	Extremely upsetting							5000.0	1000.0	Extremely upsetting	0.0	0.0	Somewhat upsetting	500.0	50.0	A little upsetting				1000.0	0.0
1000.0	1000.0	Extremely upsetting	10000.0	10000.0	Extremely upsetting										500.0	500.0	Very upsetting	1000.0	1000.0	Extremely upsetting	10000.0	10000.0	Extremely upsetting	10000.0	10000.0	Extremely upsetting							1000.0	1000.0	Extremely upsetting				10000.0	10000.0	Extremely upsetting				10000.0	10000.0	Very upsetting	5000.0	5000.0
			0.0	1.0	A little upsetting	0.0	4.0	Somewhat upsetting	2.0	0.0					2.0	3.0	Somewhat upsetting							0.0	4.0	Somewhat upsetting				0.0	2.0	Very upsetting	0.0	0.0	Very upsetting	1.0	2.0	Very upsetting				4.0	4.0	Extremely upsetting				3.0	0.0
100000.0	100000.0	Extremely upsetting	1000000.0	1000000.0	Extremely upsetting							10000.0	10000.0	Very upsetting				100000.0	100000.0	Extremely upsetting	100000.0	100000.0	Extremely upsetting				2000000.0	2000000.0	Extremely upsetting										100000.0	100000.0	Extremely upsetting				10000.0	10000.0	Extremely upsetting
100.0	100.0	Very upsetting	5000.0	0.0	Extremely upsetting				200.0	100.0	Somewhat upsetting	50.0	50.0	Somewhat upsetting	0.0	0.0	Not at all upsetting							0.0	0.0	A little upsetting	1000.0	0.0	Very upsetting	0.0	0.0	A little upsetting	5000.0	5000.0	Extremely upsetting	20000.0	0.0	Extremely upsetting										1000.0	0.0
			100.0	1000.0	Extremely upsetting	5000.0	10000.0	Extremely upsetting	50.0	1000.0	Very upsetting	1000.0	5000.0	Extremely upsetting	100.0	1000.0	Somewhat upsetting				500.0	5000.0	Extremely upsetting	100.0	500.0	Very upsetting	1000.0	3000.0	Extremely upsetting							500.0	2000.0	Extremely upsetting	500.0	5000.0	Extremely upsetting							100.0	1000.0
20000.0	10000.0	Extremely upsetting	60000.0	50000.0	Extremely upsetting	25000.0	20000.0	Extremely upsetting	15000.0	10000.0	Extremely upsetting							80000.0	70000.0	Extremely upsetting										80000.0	70000.0	Extremely upsetting	50000.0	40000.0	Extremely upsetting							30000.0	20000.0	Extremely upsetting	100000.0	90000.0	Extremely upsetting
1000.0	20.0	Extremely upsetting	1000.0	20.0	Extremely upsetting				1000.0	20.0	Very upsetting	1000.0	20.0	Very upsetting	1000.0	20.0	Very upsetting	2000.0	20.0	Extremely upsetting							2000.0	20.0	Extremely upsetting													1000.0	20.0	Extremely upsetting	2000.0	20.0	Extremely upsetting	5000.0	20.0
10.0	10000.0	Extremely upsetting	20.0	200.0	Extremely upsetting							1000.0	100.0	Extremely upsetting							5000.0	10000.0	Extremely upsetting										1000.0	50000.0	Extremely upsetting	10.0	100000.0	Extremely upsetting	500.0	1000.0	Extremely upsetting	10.0	50000.0	Extremely upsetting	100.0	10000.0	Extremely upsetting	100.0	1000000.0
1000000.0	10000000.0	Extremely upsetting	1000000.0	10000000.0	Extremely upsetting	10000000.0	100000000.0	Extremely upsetting	1000.0	10000.0	Extremely upsetting				10000.0	100000.0	Somewhat upsetting	1000000.0	10000000.0	Extremely upsetting	1000000.0	10000000.0	Extremely upsetting	1000000.0	10000000.0	Extremely upsetting													1000000.0	10000000.0	Extremely upsetting	1000000.0	10000000.0	Extremely upsetting				10000000.0	100000000.0
						10000.0	10000.0	Extremely upsetting	1.0	1.0	Not at all upsetting	10000.0	10000.0	Somewhat upsetting	2000.0	1000.0	Somewhat upsetting	100000.0	10000.0	Extremely upsetting	100000.0	100000.0	Extremely upsetting													10000.0	10000.0	Very upsetting	100000.0	50000.0	Very upsetting	100000.0	500000.0	Extremely upsetting	30000.0	200000.0	Extremely upsetting
1000000.0	1000000.0	Extremely upsetting	1000000.0	1000000.0	Extremely upsetting	100000.0	100000.0	Extremely upsetting				100000.0	100000.0	Extremely upsetting				10000.0	10000.0	Very upsetting				1000000.0	1000000.0	Extremely upsetting				100000.0	100000.0	Extremely upsetting				100000.0	10000.0	Extremely upsetting	1000000.0	1000000.0	Extremely upsetting	100000.0	100000.0	Very upsetting				1000000.0	1000000.0
500.0	0.0	Very upsetting	500.0	0.0	Very upsetting	500.0	0.0	Very upsetting	100.0	0.0	Somewhat upsetting	500.0	0.0	Very upsetting	500.0	0.0	Somewhat upsetting										500.0	0.0	Very upsetting	100.0	0.0	Somewhat upsetting							500.0	0.0	Somewhat upsetting
3000.0	1000.0	Extremely upsetting	2000.0	500.0	Extremely upsetting	10000.0	3000.0	Extremely upsetting	2000.0	500.0	Very upsetting	2000.0	500.0	Extremely upsetting	5000.0	1000.0	Extremely upsetting	10000.0	2000.0	Extremely upsetting	5000.0	1000.0	Extremely upsetting	3000.0	1000.0	Extremely upsetting	3000.0	1000.0	Extremely upsetting							6000.0	2000.0	Extremely upsetting										20000.0	4000.0
15000.0	5000.0	Extremely upsetting	1000000.0	500000.0	Very upsetting							0.0	0.0	Not at all upsetting	1000.0	300.0	Very upsetting				0.0	0.0	Not at all upsetting	1000.0	500.0	Somewhat upsetting				1000.0	500.0	Somewhat upsetting	10000.0	5000.0	Somewhat upsetting	10000.0	5000.0	Somewhat upsetting	500000.0	200000.0	Somewhat upsetting	0.0	0.0	Not at all upsetting	1000000.0	100000.0	Somewhat upsetting
						1e+28	1e+28	Extremely upsetting	100.0	100.0	Somewhat upsetting				0.0	0.0	Not at all upsetting																1e+29	1e+29	Extremely upsetting							1000.0	1000.0	Somewhat upsetting	50000.0	50000.0	Very upsetting	1e+35	1e+35
1000.0	500.0	Extremely upsetting	100000.0	60000.0	Extremely upsetting							5000.0	3000.0	Extremely upsetting	500.0	300.0	Extremely upsetting	20000.0	10000.0	Extremely upsetting	4000.0	2000.0	Extremely upsetting	600.0	300.0	Extremely upsetting				1000.0	500.0	Very upsetting	100000.0	50000.0	Extremely upsetting													100000.0	70000.0
			100000.0	1000.0	Extremely upsetting	10000.0	1000.0	Extremely upsetting	1000.0	100.0	Extremely upsetting							10000.0	1000.0	Extremely upsetting	1000.0	100.0	Very upsetting	10000.0	1000.0	Extremely upsetting				5000.0	500.0	Very upsetting				5000.0	500.0	Extremely upsetting	5000.0	500.0	Extremely upsetting	5000.0	500.0	Very upsetting	5000.0	500.0	Very upsetting
500.0	0.0	Somewhat upsetting	100000.0	0.0	Extremely upsetting	5000.0	50.0	Very upsetting							0.0	0.0	A little upsetting	4500.0	0.0	Extremely upsetting							10000.0	1.0	Very upsetting	100.0	0.0	A little upsetting							4200.0	0.0	Extremely upsetting
			1000.0	100.0	Extremely upsetting	500.0	100.0	Extremely upsetting	50.0	20.0	A little upsetting	200.0	100.0	Very upsetting													200.0	100.0	Extremely upsetting							50.0	20.0	A little upsetting	100.0	50.0	Very upsetting	100.0	50.0	Somewhat upsetting	200.0	100.0	Extremely upsetting
50000.0	2000000.0	Very upsetting				2000000.0	5000000.0	Extremely upsetting	10000.0	50000.0	Somewhat upsetting				20000.0	1000000.0	Somewhat upsetting				200000.0	5000000.0	Extremely upsetting				3000000.0	5000000.0	Extremely upsetting	40000.0	100000.0	Very upsetting	1000000.0	3000000.0	Extremely upsetting				1000000.0	3000000.0	Extremely upsetting	20000.0	300000.0	Very upsetting	2000000.0	5000000.0	Extremely upsetting	2000000.0	5000000.0
9000.0	9000.0	Extremely upsetting	9999.0	99999.0	Extremely upsetting	10000000.0	1000000000.0	Extremely upsetting	500.0	695.0	Very upsetting	5000.0	10000.0	Extremely upsetting	50.0	99.0	Somewhat upsetting							9000.0	9000.0	Extremely upsetting	9000.0	9000.0	Extremely upsetting	9999.0	9999999.0	Extremely upsetting	10000000000000.0	1e+16	Extremely upsetting	9000.0	9000.0	Extremely upsetting	1000.0	20000.0	Somewhat upsetting	9000.0	9000.0	Extremely upsetting				500000.0	70000000.0
			500.0	250.0	Extremely upsetting	2000.0	300.0	Extremely upsetting	100.0	0.0	Somewhat upsetting				100.0	50.0	A little upsetting							500.0	250.0	Extremely upsetting							3000.0	500.0	Extremely upsetting	2000.0	300.0	Extremely upsetting	1000.0	300.0	Extremely upsetting
1000000000.0	1000000000.0	Extremely upsetting	1000000.0	1000.0	Extremely upsetting	100000.0	100000.0	Extremely upsetting	10.0	5.0	Somewhat upsetting	1999.0	1999.0	Extremely upsetting				1000000.0	1000000.0	Extremely upsetting				500000.0	500000.0	Extremely upsetting	10000.0	10000.0	Extremely upsetting	5.0	5.0	A little upsetting	1000000000.0	1000000000.0	Extremely upsetting										100000.0	100000.0	Extremely upsetting	1000000.0	1000000.0
			6000.0	1000.0	Extremely upsetting	20000.0	2000.0	Extremely upsetting				1000.0	500.0	Somewhat upsetting	100.0	20.0	Somewhat upsetting	2000.0	750.0	Very upsetting							10000.0	2000.0	Extremely upsetting	200.0	75.0	Somewhat upsetting				1000.0	250.0	Very upsetting				250.0	75.0	Somewhat upsetting
1000.0	1000.0	Extremely upsetting				9000000.0	9000000.0	Extremely upsetting				125.0	125.0	Very upsetting	20.0	20.0	Very upsetting				100.0	100.0	Very upsetting							600000.0	600000.0	Extremely upsetting							200.0	200.0	Very upsetting	10000.0	10000.0	Very upsetting	200000.0	200000.0	Extremely upsetting
			25000.0	25000.0	Extremely upsetting				0.0	0.0	A little upsetting	0.0	0.0	Extremely upsetting				100000.0	500000.0	Extremely upsetting				0.0	100000.0	Very upsetting	100000.0	100000.0	Extremely upsetting				50000.0	100000.0	Extremely upsetting	30000.0	100000.0	Extremely upsetting							50000.0	100000.0	Extremely upsetting
5.0	5.0	Extremely upsetting	7.0	7.0	Extremely upsetting				6.0	6.0	Extremely upsetting										9.0	9.0	Extremely upsetting				8.0	8.0	Extremely upsetting				8.0	8.0	Extremely upsetting				4.0	4.0	Extremely upsetting							7.0	7.0
100000.0	1000000.0	Extremely upsetting	100000.0	1000000.0	Extremely upsetting	10000.0	20000.0	Extremely upsetting	100.0	1000.0	Somewhat upsetting	100.0	1000.0	Very upsetting	0.0	0.0	A little upsetting				100000.0	1000000.0	Extremely upsetting				100000.0	1000000.0	Extremely upsetting	10000.0	100000.0	Extremely upsetting										100000.0	1000000.0	Extremely upsetting	1000000.0	10000000.0	Extremely upsetting	100000.0	1000000.0
10000.0	0.0	Extremely upsetting	10000.0	0.0	Extremely upsetting				2000.0	0.0	Very upsetting							15000.0	0.0	Extremely upsetting	15000.0	0.0	Extremely upsetting										20000.0	0.0	Extremely upsetting	15000.0	0.0	Extremely upsetting	8000.0	0.0	Extremely upsetting				3000.0	0.0	Very upsetting	20000.0	0.0
			100000.0	100.0	Extremely upsetting				100000.0	100.0	Extremely upsetting				15000.0	100.0	Very upsetting	1000000.0	100.0	Extremely upsetting				5000000.0	500.0	Extremely upsetting										5000000.0	10000.0	Extremely upsetting				1000000.0	500.0	Extremely upsetting	5000000.0	1000.0	Extremely upsetting
			100000.0	100000.0	Extremely upsetting	1000.0	1000.0	Somewhat upsetting	10.0	10.0	A little upsetting	100000.0	100000.0	Not at all upsetting	10.0	10.0	Not at all upsetting	1000.0	1000.0	Somewhat upsetting	10000.0	100000.0	Very upsetting	1000.0	1000.0	Very upsetting				1000.0	1000.0	Somewhat upsetting										200.0	200.0	Somewhat upsetting	1000.0	1000.0	Somewhat upsetting	100000.0	10000.0
600.0	100.0	Extremely upsetting	1000.0	60.0	Extremely upsetting				100.0	20.0	Extremely upsetting	300.0	20.0	Very upsetting													4000.0	300.0	Extremely upsetting	700.0	100.0	Extremely upsetting										1000.0	50.0	Extremely upsetting
6000.0	3000.0	Extremely upsetting	2000.0	500.0	Extremely upsetting				0.0	0.0	A little upsetting				0.0	0.0	Not at all upsetting				3000.0	1000.0	Extremely upsetting				3000.0	500.0	Extremely upsetting							3000.0	1000.0	Extremely upsetting	4000.0	1000.0	Extremely upsetting	3000.0	1000.0	Extremely upsetting	6000.0	1500.0	Extremely upsetting	5000.0	1000.0
8.0	7.0	Extremely upsetting				1000000000000000.0	1000000000000000.0								100000000000000.0	100000000000000.0	Extremely upsetting													8.0	8.0	Extremely upsetting	7.0	8.0	Extremely upsetting				9000.0	900.0	Extremely upsetting
10000.0	10000.0	Extremely upsetting	10000.0	10000.0	Extremely upsetting	1000000.0	1000000.0	Extremely upsetting	10.0	10.0	A little upsetting	1000.0	1000.0	Somewhat upsetting	0.0	0.0	Not at all upsetting	10000.0	10000.0	Extremely upsetting				0.0	0.0	A little upsetting	0.0	0.0	Not at all upsetting				1000.0	1000.0	Very upsetting							10000.0	10000.0	Extremely upsetting				15000.0	15000.0
10000.0	0.0	Extremely upsetting	90000.0	0.0	Extremely upsetting				50.0	0.0	A little upsetting	1000.0	0.0	Somewhat upsetting				900000.0	0.0	Extremely upsetting	8000.0	0.0	Very upsetting																999999.0	0.0	Extremely upsetting	7000.0	0.0	Somewhat upsetting	10000000.0	0.0	Extremely upsetting	75000.0	0.0
						10.0	10.0	Extremely upsetting	10.0	10.0	Very upsetting	10.0	10.0	Extremely upsetting				10.0	10.0	Extremely upsetting				10.0	10.0	Extremely upsetting	10.0	10.0	Extremely upsetting	10.0	10.0	Very upsetting	10.0	10.0	Extremely upsetting	10.0	10.0	Extremely upsetting							10.0	10.0	Extremely upsetting
			10000.0	10000.0	Extremely upsetting	5000.0	1000.0	Extremely upsetting	500.0	500.0	Somewhat upsetting	1000.0	1000.0	Very upsetting	200.0	100.0	A little upsetting	10000.0	10000.0	Extremely upsetting				5000.0	5000.0	Extremely upsetting	5000.0	5000.0	Extremely upsetting													5000.0	5000.0	Extremely upsetting	5000.0	5000.0	Extremely upsetting
0.0	1000.0	Very upsetting	1000.0	50.0	Extremely upsetting	10000.0	1000.0	Extremely upsetting	0.0	5.0	Somewhat upsetting	10.0	50.0	A little upsetting	0.0	100.0	A little upsetting				100.0	100.0	Somewhat upsetting							0.0	100.0	Somewhat upsetting				1000.0	1000.0	Extremely upsetting	1000.0	100.0	Extremely upsetting							1000.0	100.0
0.0	10000000000.0	Extremely upsetting	1000000.0	10000000000.0	Extremely upsetting	1.0000000000000001e+80	1.0000000000000004e+83	Extremely upsetting							200.0	300.0	Very upsetting				30.0	40.0	Somewhat upsetting	0.0	1e+50	Extremely upsetting										20000000000.0	4000000000000.0	Extremely upsetting				400.0	500.0	Very upsetting
1000000.0	100000.0	Extremely upsetting	50000000.0	20000000.0	Extremely upsetting	60000000.0	500000.0	Extremely upsetting	1000.0	100.0	Extremely upsetting	100000.0	1000.0	Extremely upsetting				50000000.0	50000000.0	Extremely upsetting							1000000000.0	10000000.0	Extremely upsetting	100000000.0	1000000000.0	Extremely upsetting	10000000.0	10000000000.0	Extremely upsetting				10000000.0	100000000.0	Extremely upsetting							100000.0	100000.0
50000.0	100000.0	Extremely upsetting	500000.0	550000.0	Extremely upsetting							5000.0	5000.0	Somewhat upsetting	0.0	0.0	Not at all upsetting				20000.0	30000.0	Extremely upsetting	50000.0	50000.0	Extremely upsetting	100000.0	500000.0	Extremely upsetting				1000000.0	1000000.0	Extremely upsetting							10000.0	15000.0	Very upsetting	5000000.0	5000000.0	Extremely upsetting
			10000.0	2000.0	Extremely upsetting	10000.0	50.0	Extremely upsetting	1000.0	1.0	Very upsetting										2000.0	1000.0	Extremely upsetting				100000.0	20000.0	Extremely upsetting	5000.0	500.0	Extremely upsetting	100000.0	10000.0	Extremely upsetting	100000.0	10000.0	Extremely upsetting	20000.0	1000.0	Extremely upsetting							100000.0	20000.0
4.0	4.0	Very upsetting	5.0	5.0	Extremely upsetting				5.0	5.0	Somewhat upsetting	4.0	4.0	Very upsetting	5.0	5.0	Very upsetting	5.0	5.0	Very upsetting				5.0	5.0	Very upsetting										5.0	5.0	Extremely upsetting	5.0	5.0	Extremely upsetting	5.0	5.0	Extremely upsetting
1000.0	50.0	Extremely upsetting				1000.0	50.0	Extremely upsetting	200.0	10.0	Somewhat upsetting	500.0	20.0	Extremely upsetting	500.0	20.0	Very upsetting	1000.0	100.0	Extremely upsetting							1000.0	100.0	Extremely upsetting							1000.0	100.0	Extremely upsetting							1000.0	100.0	Extremely upsetting	1000.0	50.0
10000.0	10000.0	Extremely upsetting	2000.0	5000.0	Extremely upsetting				0.0	0.0	Somewhat upsetting	0.0	100.0	Very upsetting	0.0	0.0	Extremely upsetting				50000.0	50000.0	Extremely upsetting	50000.0	50000.0	Extremely upsetting				1000.0	1000.0	Extremely upsetting				10000.0	10000.0	Extremely upsetting	1000.0	1000.0	Extremely upsetting	1000.0	1000.0	Extremely upsetting
			10000.0	10000.0	Very upsetting	1000000.0	100000.0	Very upsetting	0.0	0.0	A little upsetting				0.0	0.0	Somewhat upsetting							0.0	0.0	A little upsetting							100000.0	100000.0	Very upsetting	1000.0	1000.0	Somewhat upsetting	10000.0	10000.0	Very upsetting
70.0	100.0	A little upsetting	87.0	90.0	A little upsetting	40.0	70.0	A little upsetting				50.0	50.0	A little upsetting				67.0	87.0	A little upsetting	80.0	100.0	A little upsetting				70.0	80.0	A little upsetting	70.0	70.0	A little upsetting										67.0	98.0	A little upsetting	60.0	90.0	A little upsetting	65.0	99.0
500000.0	8000000.0	Extremely upsetting	500000.0	1000000.0	Extremely upsetting	1000000.0	10000000.0	Extremely upsetting	1000.0	2000.0	Very upsetting				0.0	0.0	A little upsetting	10000000.0	50000000.0	Extremely upsetting				10000.0	50000.0	Very upsetting							50000.0	150000.0	Extremely upsetting	1000000.0	10000000.0	Extremely upsetting				20000.0	50000.0	Somewhat upsetting				100000.0	500000.0
10000000.0	10000.0	Extremely upsetting	20000000.0	100000.0	Extremely upsetting							10000000.0	100000.0	Extremely upsetting	1.0	1.0	Extremely upsetting				10000000.0	1000000.0	Extremely upsetting				5000000.0	100000.0	Extremely upsetting				500000000.0	10000000.0	Extremely upsetting				100000000.0	10000000.0	Extremely upsetting				3000000.0	200000.0	Extremely upsetting
10000000.0	1000000.0	Extremely upsetting				100000.0	10000.0	Extremely upsetting	5000.0	4000.0	Somewhat upsetting				300.0	5000.0	A little upsetting							10000000.0	10000000.0	Extremely upsetting				50000.0	40000.0	Very upsetting
			1000.0	500.0	Extremely upsetting	1000.0	100.0	Extremely upsetting				250.0	100.0	Somewhat upsetting							1000.0	500.0	Extremely upsetting	1000.0	500.0	Extremely upsetting				1000.0	500.0	Extremely upsetting							3000.0	1000.0	Extremely upsetting	500.0	200.0	Extremely upsetting	1000.0	500.0	Extremely upsetting	3000.0	1500.0
10000000.0	100000.0	Extremely upsetting	1000000.0	0.0	Extremely upsetting	30000000.0	30000000.0	Extremely upsetting	1000000.0	10000.0	Somewhat upsetting	10000000.0	10000.0	Very upsetting	0.0	0.0	Not at all upsetting	20000000.0	20000000.0	Extremely upsetting							10000000.0	10000.0	Extremely upsetting				100000000.0	10000000.0	Extremely upsetting	10000000.0	1000000.0	Very upsetting							1000000000.0	100000000.0	Extremely upsetting
1000.0	100.0	Very upsetting	170000.0	170000.0	Extremely upsetting	100000.0	50000.0	Extremely upsetting				2000.0	200.0	Somewhat upsetting	500.0	0.0	A little upsetting										6000.0	200.0	Very upsetting				300000.0	10000.0	Extremely upsetting							5000.0	5000.0	Very upsetting	9000.0	100.0	Somewhat upsetting
50.0	50.0	A little upsetting	50.0	50.0	Extremely upsetting							50.0	50.0	Very upsetting				50.0	50.0	Somewhat upsetting				50.0	50.0	Extremely upsetting	50.0	50.0	Somewhat upsetting	50.0	50.0	Somewhat upsetting	60.0	50.0	Extremely upsetting	50.0	50.0	Very upsetting				50.0	5.0	Very upsetting				50.0	50.0
			5000000.0	25000000.0	Extremely upsetting	1000000.0	1000000.0	Extremely upsetting	0.0	0.0	A little upsetting	250000.0	250000.0	Very upsetting							3000000.0	30000000.0	Extremely upsetting	12000000.0	12000000.0	Extremely upsetting	150000000.0	15000000.0	Extremely upsetting	250000.0	30000.0	Very upsetting				20000000.0	15000000.0	Extremely upsetting
5000.0	5000.0	Extremely upsetting	10000.0	100000.0	Extremely upsetting	100000.0	1000000.0	Extremely upsetting				1000.0	1000.0	Extremely upsetting	0.0	0.0	Not at all upsetting	100000.0	100000.0	Extremely upsetting													30000.0	30000.0	Extremely upsetting				100000.0	100000.0	Extremely upsetting				10000.0	10000.0	Extremely upsetting	50000.0	50000.0
100.0	100.0	Not at all upsetting	300.0	300.0	Not at all upsetting	100.0	100.0	Not at all upsetting	100.0	0.0	Not at all upsetting	0.0	100.0	Not at all upsetting				30.0	30.0	Extremely upsetting							1000000.0	1000000.0	Extremely upsetting										20.0	20.0	A little upsetting	20.0	20.0	A little upsetting				10.0	10.0
5000.0	5000.0	Extremely upsetting							200.0	200.0	Somewhat upsetting				3000.0	3000.0	Very upsetting				1000.0	3000.0	Extremely upsetting	20000.0	50000.0	Extremely upsetting				3000.0	5000.0	Very upsetting	10000.0	10000.0	Extremely upsetting	20000.0	50000.0	Extremely upsetting							50000.0	100000.0	Extremely upsetting
30000.0	2000.0	Very upsetting	50.0	50.0	Extremely upsetting	500000.0	25000.0	Extremely upsetting				10.0	5.0	A little upsetting	200.0	0.0	A little upsetting	500000.0	30000.0	Extremely upsetting							800000.0	50000.0	Very upsetting				50000.0	2000.0	Very upsetting				100000.0	50000.0	Very upsetting	55000.0	5000.0	Somewhat upsetting	1000000.0	60000.0	Very upsetting	2000000.0	200000.0
						200000.0	100000.0	Extremely upsetting	2000.0	200.0	A little upsetting	50000.0	5000.0	Somewhat upsetting	0.0	0.0	Not at all upsetting				100000.0	10000.0	Very upsetting	1000.0	100.0	A little upsetting										100000.0	10000.0	Very upsetting				60000.0	6000.0	Somewhat upsetting
10000000000000.0	1e+16	Extremely upsetting	9000000.0	870000000.0	Extremely upsetting	5.56e+21	7.78e+18	Extremely upsetting				25000.0	30000.0	Extremely upsetting				77654489000.0	8.96e+16	Extremely upsetting							900000000000.0	101000000000000.0	Extremely upsetting	888000000000000.0	2.34e+17	Extremely upsetting	6.97e+17	564000000000000.0	Extremely upsetting	90000000.0	80000000000.0	Extremely upsetting				786500000.0	45000000000.0	Extremely upsetting				1200000000.0	890000000.0
			10000000.0	100000.0	Extremely upsetting	1000000.0	1000.0	Extremely upsetting	1000.0	100.0	Somewhat upsetting	10000.0	1000.0	Somewhat upsetting	10000.0	1000.0	Somewhat upsetting										100000.0	1000.0	Extremely upsetting				1000000.0	10000.0	Extremely upsetting				100000.0	1000.0	Extremely upsetting							1000000.0	10000.0
1000000.0	100.0	Extremely upsetting	9.000000000000002e+94	9.000000000000005e+96	Extremely upsetting	1.0000000000000004e+90	1.0000000000000004e+94	Extremely upsetting				5000.0	100.0	Very upsetting				9.000000000000002e+94	9.000000000000002e+94	Extremely upsetting	1e+93	1.0000000000000004e+96	Extremely upsetting	1.0000000000000005e+95	1.0000000000000003e+97	Extremely upsetting	1e+93	1.0000000000000005e+95	Extremely upsetting	6.670000000000002e+95	6.67e+91	Extremely upsetting	1000000.0	100.0	Extremely upsetting	1.0000000000000005e+95	1.0000000000000004e+94	Extremely upsetting	1.0000000000000004e+94	1.0000000000000006e+91	Extremely upsetting	1.0000000000000001e+99	1e+93	Extremely upsetting
12.0	13.0	Extremely upsetting	20.0	20.0	Extremely upsetting										20.0	20.0	Very upsetting	10.0	10.0	Extremely upsetting	0.0	0.0	Extremely upsetting	17.0	18.0	Extremely upsetting				17.0	18.0	Extremely upsetting				0.0	0.0	Not at all upsetting				0.0	0.0	A little upsetting	30.0	20.0	Somewhat upsetting
9000000.0	900000.0	Extremely upsetting	1000000.0	1000000.0	Extremely upsetting				1000.0	10000.0	Somewhat upsetting	30000.0	100000.0	Somewhat upsetting	80000.0	90000.0	Extremely upsetting																												70000.0	9000000.0	Very upsetting	70000000.0	900000000.0
1000000.0	100000.0	Extremely upsetting	100000000.0	100000000.0	Extremely upsetting	10000000000000.0	1000000000000.0	Extremely upsetting	10000.0	1000.0	A little upsetting	1000000.0	10000.0	Extremely upsetting							100000000.0	100000000.0	Extremely upsetting										100000000.0	100000000.0	Extremely upsetting				100000000.0	100000000.0	Extremely upsetting				10000000.0	1000000.0	Extremely upsetting
400000.0	7000000.0	Very upsetting	40000000.0	3000000.0	Very upsetting	1000000.0	100000.0	Extremely upsetting							14000.0	150000.0	Very upsetting				6000000.0	60000000.0	Extremely upsetting				6500000.0	4066666.0	Extremely upsetting				4000000.0	4000000.0	Extremely upsetting	30000000.0	4000000.0	Extremely upsetting				5000000.0	5000000.0	Extremely upsetting	400000.0	500000.0	Extremely upsetting
10000.0	100.0	Very upsetting				20000.0	1000.0	Extremely upsetting	100.0	100.0	Somewhat upsetting	500.0	500.0	Very upsetting	1000.0	50.0	Somewhat upsetting	10000.0	2000.0	Extremely upsetting				5000.0	1500.0	Very upsetting				10000.0	2500.0	Very upsetting							10000.0	1500.0	Extremely upsetting							1000.0	500.0
			1000000.0	0.0	Extremely upsetting	100000000.0	100000000.0	Extremely upsetting	100.0	0.0	Somewhat upsetting	100000.0	100.0	Extremely upsetting	100000000.0	100000000.0	Extremely upsetting	100000000.0	100000000.0	Extremely upsetting				100000.0	1000.0	Extremely upsetting	100000000.0	100000000.0	Extremely upsetting							100000000.0	100000000.0	Extremely upsetting	1000000.0	1000000.0	Extremely upsetting				100000000.0	100000000.0	Extremely upsetting
			1000000.0	1000000.0	Extremely upsetting	20000.0	100000.0	Extremely upsetting	0.0	0.0	Not at all upsetting	10000.0	20000.0	Very upsetting													1000000.0	1000000.0	Extremely upsetting	100000.0	100000.0	Extremely upsetting				1000000.0	1000000.0	Extremely upsetting	1000000.0	1000000.0	Extremely upsetting	1000000.0	1000000.0	Extremely upsetting				1000000.0	1000000.0
100000.0	10.0	Extremely upsetting	5000.0	0.0	Very upsetting				100.0	0.0	Somewhat upsetting				0.0	0.0	Not at all upsetting	50000.0	50.0	Extremely upsetting	10000.0	10.0	Very upsetting	0.0	0.0	Somewhat upsetting							1000000.0	1000.0	Extremely upsetting
			1000000.0	1000000.0	Extremely upsetting	10000000000.0	10000.0	Extremely upsetting				1000.0	500.0	Extremely upsetting	0.0	0.0	Not at all upsetting				10000.0	1000000.0	Extremely upsetting	2000.0	3000.0	Extremely upsetting	5000.0	1000.0	Extremely upsetting													10000.0	1000.0	Extremely upsetting				10000000.0	1000.0
7000.0	8000.0	Extremely upsetting							1900.0	1900.0	Extremely upsetting	0.0	0.0	Not at all upsetting													9000000.0	9000000.0	Extremely upsetting	90000.0	90000.0	Extremely upsetting	90000.0	90000.0	Extremely upsetting	100000.0	100000.0	Extremely upsetting	100000.0	100000.0	Extremely upsetting	0.0	0.0	Somewhat upsetting	1000000.0	1000000.0	Extremely upsetting	900000.0	900000.0
200000.0	200000.0	Extremely upsetting	100000.0	100000.0	Extremely upsetting	100000000.0	100000000.0	Extremely upsetting	0.0	0.0	A little upsetting	12000.0	12000.0	Very upsetting	0.0	0.0	A little upsetting	100000.0	100000.0	Extremely upsetting	100000000.0	100000000.0	Extremely upsetting	200000.0	200000.0	Extremely upsetting										100000000.0	100000000.0	Extremely upsetting
0.0	10000000000.0	Very upsetting	10000000.0	10000000.0	Extremely upsetting	90000000000.0	900000000.0	Extremely upsetting	100.0	10000.0	Extremely upsetting				10000.0	100000.0	Somewhat upsetting																10000000.0	10000000.0	Extremely upsetting							10000000.0	10000000.0	Extremely upsetting				9000000.0	90000000000.0
10000.0	1.0	Extremely upsetting	10000.0	1.0	Extremely upsetting	10000.0	1.0	Extremely upsetting	500.0	1.0	A little upsetting				0.0	1.0	Not at all upsetting	100000.0	1.0	Extremely upsetting	1000000.0	1.0	Extremely upsetting	1000000.0	1.0	Extremely upsetting	1000001.0	1.0	Extremely upsetting	1000.0	1.0	Very upsetting							100000.0	1.0	Extremely upsetting				1000000.0	1.0	Extremely upsetting
						0.0	0.0	Extremely upsetting	0.0	0.0	Very upsetting	0.0	0.0	Extremely upsetting	0.0	0.0	Extremely upsetting							0.0	0.0	Very upsetting				0.0	0.0	Extremely upsetting				0.0	0.0	Extremely upsetting	0.0	0.0	Extremely upsetting							0.0	0.0
			5000.0	100000000.0	Extremely upsetting							100.0	10000.0	Somewhat upsetting	0.0	0.0	Not at all upsetting	5000.0	100000000.0	Extremely upsetting	1000.0	100000000.0	Extremely upsetting				500.0	10000000.0	Very upsetting				10000.0	1000000000.0	Extremely upsetting							1000.0	1000000.0	Extremely upsetting	1000.0	10000000.0	Very upsetting	500.0	1000000.0
1000000.0	100.0	Extremely upsetting	500000.0	10.0	Extremely upsetting	3000000.0	10.0	Extremely upsetting	100000.0	10.0	Extremely upsetting	10000.0	10.0	Very upsetting				2000000.0	10.0	Extremely upsetting							1000000.0	1000.0	Extremely upsetting				300000.0	10.0	Extremely upsetting	3000000.0	10.0	Extremely upsetting	3000000.0	10.0	Extremely upsetting	200000.0	10.0	Extremely upsetting
100000.0	1000.0	Extremely upsetting	1000.0	1000.0	Extremely upsetting	1000000.0	1000.0	Extremely upsetting	10000.0	1000.0	Extremely upsetting	1000.0	1000.0	Extremely upsetting	10000.0	1000.0	Somewhat upsetting							50000.0	1000.0	Extremely upsetting	100000.0	1000.0	Extremely upsetting				100000.0	1000.0	Extremely upsetting	100000.0	1000.0	Extremely upsetting	100000.0	1000.0	Extremely upsetting				100000.0	1000.0	Extremely upsetting
			200000.0	20000.0	Extremely upsetting	100000.0	10000.0	Extremely upsetting	1000.0	100.0	Very upsetting	1000.0	500.0	Very upsetting	1000.0	100.0	Somewhat upsetting				400000.0	30000.0	Extremely upsetting	10000.0	2000.0	Very upsetting				50000.0	5000.0	Very upsetting										300000.0	30000.0	Extremely upsetting	1000000.0	30000.0	Extremely upsetting
						100000.0	1000.0	Extremely upsetting	1000.0	1000.0	Extremely upsetting																100000.0	100000.0	Not at all upsetting				100000.0	100000.0	Extremely upsetting							100000.0	1000.0	Extremely upsetting
500.0	300.0	Very upsetting	2000.0	3000.0	Extremely upsetting				1500.0	1000.0	Very upsetting	1000.0	500.0	Very upsetting	0.0	0.0	A little upsetting	3500.0	4000.0	Extremely upsetting	1000.0	1500.0	Very upsetting							2000.0	2000.0	Extremely upsetting				5000.0	3000.0	Extremely upsetting							2500.0	3000.0	Extremely upsetting	2000.0	2000.0
			1000000.0	5000000.0	Extremely upsetting	100000.0	1000000.0	Extremely upsetting	100000.0	100000.0	Very upsetting	100000.0	100000.0	Very upsetting	5000.0	10000.0	Very upsetting	100000000.0	100000000.0	Extremely upsetting							100000000.0	100000000.0	Extremely upsetting	1000000.0	5000000.0	Extremely upsetting	100000.0	1000000.0	Extremely upsetting				10000000.0	1000000.0	Extremely upsetting	1000000.0	1000000.0	Extremely upsetting
100000000000000.0	10000000000.0	Extremely upsetting	0.0	0.0	Not at all upsetting							10000.0	1000.0	Extremely upsetting	0.0	0.0	A little upsetting	1e+16	10000000000000.0	Extremely upsetting							1e+24	1e+17	Extremely upsetting	1e+20	100000000000.0	Extremely upsetting				10000000.0	10000.0	Extremely upsetting	100000000000.0	10000000000000.0	Extremely upsetting							1e+18	10000000000.0
2000.0	50.0	Very upsetting	100000.0	3000.0	Extremely upsetting							20000.0	2000.0	Very upsetting	200.0	50.0	Somewhat upsetting	50000.0	2000.0	Extremely upsetting	20000.0	2000.0	Extremely upsetting	200000.0	20000.0	Extremely upsetting							2000000.0	2000000.0	Extremely upsetting	200000.0	20000.0	Extremely upsetting				20000.0	20000.0	Very upsetting	20000.0	20000.0	Very upsetting	5000000.0	2000000.0
1000.0	1000.0	Extremely upsetting	1000.0	1000.0	Extremely upsetting				100.0	100.0	A little upsetting										1000.0	1000.0	Extremely upsetting	1000.0	1000.0	Extremely upsetting	1000.0	1000.0	Extremely upsetting				1000.0	1000.0	Extremely upsetting				1000.0	1000.0	Extremely upsetting	1000.0	1000.0	Extremely upsetting
10000.0	100.0	Very upsetting	100000.0	100.0	Extremely upsetting	1000000.0	100.0	Extremely upsetting	1000.0	100.0	Very upsetting				100.0	100.0	Somewhat upsetting				10000.0	100.0	Very upsetting	50000.0	100.0	Very upsetting										500000.0	10.0	Very upsetting							100000.0	100.0	Very upsetting	10000.0	100.0
100000.0	100000.0	Extremely upsetting	10000.0	100.0	Very upsetting	10000.0	0.0	Very upsetting				100.0	0.0	A little upsetting																10000.0	0.0	Very upsetting							10000.0	0.0	Very upsetting				100000.0	10000.0	Extremely upsetting	1000.0	0.0
1000.0	1500.0	A little upsetting	2000.0	1200.0	A little upsetting										2000.0	1200.0	A little upsetting	980.0	450.0	Somewhat upsetting	250.0	2500.0	A little upsetting	500.0	2000.0	A little upsetting				0.0	0.0	A little upsetting							12000.0	1000.0	Very upsetting							530.0	5400.0
90000000.0	9000000000000.0	Extremely upsetting	9000000.0	9000000.0	Extremely upsetting	9900000000000000.0	900000000000.0	Extremely upsetting	100.0	100.0	Somewhat upsetting				10.0	10.0	A little upsetting	100000000.0	1000000.0	Extremely upsetting				90000000.0	9000000.0	Extremely upsetting				80000.0	80000.0	Very upsetting	500000000.0	500000000.0	Extremely upsetting										90000.0	90000.0	Very upsetting
						1000000.0	1000000.0	Extremely upsetting				1000000.0	1000000.0	Not at all upsetting	100000.0	100000.0	Not at all upsetting				2500000.0	2500000.0	Extremely upsetting	150000.0	150000.0	Extremely upsetting										100000000.0	100000000.0	Extremely upsetting										15000000000.0	15000000000.0
1000.0	200.0	Very upsetting				1000.0	1000.0	Extremely upsetting	10.0	5.0	Somewhat upsetting	100.0	10.0	A little upsetting	100.0	10.0	Somewhat upsetting	5000.0	1000.0	Extremely upsetting	2000.0	2000.0	Extremely upsetting	1000.0	1000.0	Very upsetting	5000.0	3000.0	Extremely upsetting										4000.0	2000.0	Extremely upsetting	5000.0	1000.0	Extremely upsetting				5000.0	5000.0
			1000.0	1000.0	Extremely upsetting	0.0	0.0	Very upsetting	0.0	0.0	Somewhat upsetting	1.0	1.0	Somewhat upsetting	1.0	1.0	A little upsetting	10000.0	10000.0	Extremely upsetting				10000.0	10000.0	Extremely upsetting	1.0	1.0	Extremely upsetting	1000.0	1000.0	Extremely upsetting													0.0	0.0	Extremely upsetting
10000000.0	10000000.0	Extremely upsetting	100000000.0	100000000.0	Extremely upsetting	100000000.0	100000000.0	Extremely upsetting				10000.0	10000.0	Very upsetting	0.0	0.0	Not at all upsetting	100000000.0	100000000.0	Extremely upsetting										10000000.0	10000000.0	Extremely upsetting	100000000.0	100000000.0	Extremely upsetting				10000000.0	10000000.0	Extremely upsetting	10000000.0	10000000.0	Extremely upsetting				100000000.0	100000000.0
			10000.0	1000.0	Extremely upsetting				20.0	20.0	Not at all upsetting	5000.0	5000.0	Very upsetting										1000.0	1000.0	Extremely upsetting	10000.0	10000.0	Extremely upsetting							1000.0	1000.0	Extremely upsetting										100000.0	10000.0
10000.0	10000.0	Extremely upsetting				1000000.0	100000.0	Extremely upsetting	500.0	500.0	Somewhat upsetting				500.0	500.0	Somewhat upsetting				100000.0	100000.0	Extremely upsetting							1000.0	1000.0	Extremely upsetting	100000.0	100000.0	Extremely upsetting	100000.0	100000.0	Extremely upsetting				10000.0	10000.0	Extremely upsetting	10000.0	10000.0	Extremely upsetting	10000.0	10000.0
5000.0	6000.0	Extremely upsetting	20000.0	20000.0	Extremely upsetting	10000.0	10000.0	Extremely upsetting				2000.0	2000.0	Extremely upsetting	1000.0	2009.0	Extremely upsetting	7000.0	8000.0	Extremely upsetting	3000.0	4000.0	Extremely upsetting				5000.0	6000.0	Extremely upsetting				20000.0	30000.0	Extremely upsetting				90000.0	80000.0	Extremely upsetting				1000.0	2000.0	Extremely upsetting
100.0	200.0	Extremely upsetting	20000.0	25000.0	Extremely upsetting	10000.0	10000.0	Extremely upsetting				100.0	150.0	Very upsetting							20000.0	30000.0	Extremely upsetting										10000.0	14000.0	Extremely upsetting				10000.0	15000.0	Extremely upsetting	10000.0	10000.0	Very upsetting	20000.0	30000.0	Extremely upsetting
20.0	10.0	Very upsetting	50.0	25.0	Very upsetting	25.0	10.0	Extremely upsetting				10.0	15.0	Extremely upsetting	21.0	15.0	Extremely upsetting										26.0	30.0	Extremely upsetting	10.0	1.0	Extremely upsetting	10.0	15.0	Extremely upsetting				15.0	10.0	Extremely upsetting	26.0	14.0	Very upsetting	28.0	12.0	Extremely upsetting	15.0	15.0
10000.0	0.0	Extremely upsetting	10000.0	0.0	Extremely upsetting	10000.0	0.0	Extremely upsetting	1000.0	0.0	Very upsetting	2000.0	0.0	Very upsetting													10000.0	0.0	Extremely upsetting				10000.0	0.0	Extremely upsetting				4000.0	0.0	Extremely upsetting	2000.0	0.0	Very upsetting				10000.0	0.0
71.0	71.0	Extremely upsetting	71.37	71.37	Very upsetting				71.0	71.0	Extremely upsetting													2.0	2.0	Extremely upsetting				2.0	2.0	Extremely upsetting										2.0	2.0	Extremely upsetting				71.0	71.0
5000.0	5000.0	Extremely upsetting	1000.0	300.0	Extremely upsetting				400.0	200.0	Somewhat upsetting	600.0	400.0	Extremely upsetting	700.0	7000.0	Extremely upsetting	5000.0	5000.0	Very upsetting							4000.0	4000.0	Extremely upsetting							7000.0	5000.0	Extremely upsetting				4000.0	5000.0	Extremely upsetting				5000.0	5000.0
1000.0	0.0	Extremely upsetting	10000.0	0.0	Extremely upsetting				100.0	10.0	Extremely upsetting				100.0	10.0	Extremely upsetting	1.23e+19	0.0	Very upsetting	1000000.0	0.0	Extremely upsetting	1000000.0	11.0	Extremely upsetting	1000999999.0	0.0	Extremely upsetting																12344245443.0	0.0	Extremely upsetting
						10000000.0	100000.0	Extremely upsetting				50.0	4000.0	A little upsetting	100.0	100.0	Somewhat upsetting	50000000.0	500000000000000.0	Extremely upsetting				200000000.0	500000000.0	Extremely upsetting							1000000000000.0	10000000000000.0	Extremely upsetting	50000.0	40000.0	Somewhat upsetting				50000.0	70000.0	Very upsetting
			20000000.0	2000000.0	Very upsetting	70000000.0	50000000.0	Extremely upsetting	0.0	0.0	Not at all upsetting	10000000.0	10000000.0	Extremely upsetting	1000000.0	200000.0	A little upsetting	500000.0	3000000.0	Very upsetting										20000000.0	200000.0	Somewhat upsetting							20000000.0	1000000.0	Somewhat upsetting				4000000.0	400000.0	Very upsetting
1000000.0	0.0	Extremely upsetting	1e+16	0.0	Extremely upsetting	0.0	0.0	Not at all upsetting				500.0	0.0	Not at all upsetting	10000.0	0.0	Extremely upsetting	1000000000000000.0	0.0	Extremely upsetting				100000.0	0.0	Extremely upsetting																1000000.0	0.0	Extremely upsetting	1e+19	0.0	Extremely upsetting	1000000.0	0.0
0.0	0.0	Extremely upsetting													0.0	0.0	Not at all upsetting	0.0	0.0	Extremely upsetting										0.0	0.0	Somewhat upsetting				0.0	0.0	Extremely upsetting	0.0	0.0	Extremely upsetting	0.0	0.0	Extremely upsetting	0.0	0.0	Extremely upsetting	0.0	0.0
			0.0	0.0	Not at all upsetting	0.0	0.0	Not at all upsetting	0.0	0.0	Not at all upsetting	0.0	0.0	Not at all upsetting	0.0	0.0	Not at all upsetting	1.0	2.0	Not at all upsetting	0.0	0.0	Not at all upsetting	0.0	0.0	Not at all upsetting	0.0	0.0	Not at all upsetting	0.0	0.0	Not at all upsetting
1e+38	0.0	Extremely upsetting	1e+39	0.0	Extremely upsetting				1e+38	0.0	Extremely upsetting				0.0	0.0	Not at all upsetting										1e+37	0.0	Extremely upsetting							1e+37	0.0	Extremely upsetting				0.0	0.0	Not at all upsetting	1e+39	0.0	Extremely upsetting
[truncated: 541 more rows]
[truncated: 158 more columns]
